# Supplementary material for: High-quality metagenome assembly from nanopore reads with nanoMDBG
Source: Nat Commun. 2026 Mar 6;17:3556. doi: 10.1038/s41467-026-69760-y (PMC13087279; doi:10.1038/s41467-026-69760-y)
Supplement: Supplementary file 3 — Source Data [file 41467_2026_69760_MOESM3_ESM.xlsx]

## Sheet: Figure 1a
Figure 1a
Dataset	Assembler	>1Mb near-complete contigs	Near-complete MAGs	High-quality MAGs	Medium-quality MAGs
Human Gut	nanoMDBG	26	78	29	18
Human Gut	metaMDBG	15	55	32	27
Human Gut	metaflye	11	59	37	17
Zymo Fecal Reference	nanoMDBG	83	255	109	96
Zymo Fecal Reference	metaMDBG	77	225	104	93
Zymo Fecal Reference	metaflye	44	167	112	65
Soil	nanoMDBG	91	260	221	235
Soil	metaMDBG	22	59	82	140
Soil	metaflye	12	116	267	235

## Sheet: Figure 1b
Figure 1b
Dataset	Assembler	Fraction mapped reads on >1Mb near-complete contigs	Fraction mapped reads on Near-complete MAGs	Fraction mapped reads on High-quality MAGs	Fraction mapped reads on Medium-quality MAGs
Human Gut	nanoMDBG	0.25	0.29	0.04	0.02
Human Gut	metaMDBG	0.18	0.15	0.07	0.02
Human Gut	metaflye	0.04	0.35	0.13	0.01
Zymo Fecal Reference	nanoMDBG	0.16	0.22	0.08	0.04
Zymo Fecal Reference	metaMDBG	0.18	0.17	0.06	0.05
Zymo Fecal Reference	metaflye	0.1	0.12	0.13	0.02
Soil	nanoMDBG	0.02	0.05	0.04	0.02
Soil	metaMDBG	0.01	0.02	0.02	0.02
Soil	metaflye	0	0.03	0.05	0.02

## Sheet: Figure 1c
Figure 1c
Genus	Assembler	nb_mags		Genus	Coverage		Genus	Specific (found by only one assembler)
VBCG01	metaflye	5		12-FULL-67-14b	561.62		Rubrobacter_D	metaMDBG
PALSA-1004	metaflye	1		AC-51	119.443		JAIBJP01	metaMDBG
Sphingomicrobium	metaflye	10		AG11	61.6931		CALGFI01	metaMDBG
NS-11	metaflye	1		Anaeromyxobacter	213.737		genus_ukwn_24	metaMDBG
JALYGJ01	metaflye	1		AR5	28.2318		NS-11	metaflye
CADEEJ01	metaflye	1		BPGH01	28.0002		PALSA-1355	metaflye
WHSN01	metaflye	1		CADEED01	243.838		SXYR01	metaflye
PALSA-1355	metaflye	1		CADEEJ01	119.987		JAFAEM01	metaflye
JAJKIV01	metaflye	1		CADEEN01	450.949		BPGH01	metaflye
ZC4RG19	metaflye	1		CADEFD01	128.61		AR5	metaflye
JAFDVJ01	metaflye	1		CADEFX01	42.305		genus_ukwn_44	metaflye
SXYR01	metaflye	1		CAIWHR01	81.4431		genus_ukwn_48	metaflye
genus_ukwn_21	metaflye	1		CALGFH01	68.2984		JAQGOX01	metaflye
JAFAEM01	metaflye	1		CALGFI01	105.802		genus_ukwn_46	metaflye
BPGH01	metaflye	1		CALKUS01	31.5372		JACVRX01	metaflye
AR5	metaflye	1		CANJBX01	61.8738		genus_ukwn_57	metaflye
JACCSI01	metaflye	6		Chryseolinea	207.184		Serratia_A	metaflye
JAGVSZ01	metaflye	1		Dongia_A	48.4014		genus_ukwn_11	metaflye
genus_ukwn_14	metaflye	1		DP-20	97.6764		genus_ukwn_27	metaflye
genus_ukwn_44	metaflye	1		FEN-1219	122.359		JADIYM01	metaflye
genus_ukwn_54	metaflye	1		Flavitalea	117.861		genus_ukwn_39	metaflye
JACDCA01	metaflye	4		Gaiella	246.912		Mesorhizobium_F	metaflye
genus_ukwn_16	metaflye	1		Gaiellasilicea	218.934		CALKUS01	metaflye
genus_ukwn_48	metaflye	1		Gemmatimonas	55.5469		genus_ukwn_19	metaflye
Udaeobacter	metaflye	1		genus_ukwn_0	53.1292		genus_ukwn_23	metaflye
CAIWHR01	metaflye	1		genus_ukwn_1	76.9765		Pseudorhodoplanes	metaflye
genus_ukwn_49	metaflye	2		genus_ukwn_10	97.3461		QUBU01	nanoMDBG
WHSW01	metaflye	1		genus_ukwn_11	49.6343		Chryseolinea	nanoMDBG
JAQGOX01	metaflye	1		genus_ukwn_12	393.414		genus_ukwn_18	nanoMDBG
AC-51	metaflye	1		genus_ukwn_13	50.5204		JADGRB01	nanoMDBG
genus_ukwn_46	metaflye	1		genus_ukwn_14	164.296		Halioglobus	nanoMDBG
JACCTI01	metaflye	1		genus_ukwn_15	108.62		PMG-095	nanoMDBG
JACVRX01	metaflye	1		genus_ukwn_16	153.885		genus_ukwn_1	nanoMDBG
genus_ukwn_57	metaflye	1		genus_ukwn_17	168.623		JACCZR01	nanoMDBG
genus_ukwn_45	metaflye	1		genus_ukwn_18	88.9426		genus_ukwn_36	nanoMDBG
Serratia_A	metaflye	1		genus_ukwn_19	18.2282		CADEED01	nanoMDBG
genus_ukwn_11	metaflye	1		genus_ukwn_2	78.0463		SZUA-320	nanoMDBG
genus_ukwn_27	metaflye	1		genus_ukwn_20	421.71		genus_ukwn_52	nanoMDBG
SCGC-AG-212-J23	metaflye	1		genus_ukwn_21	87.4167		RPQJ01	nanoMDBG
genus_ukwn_22	metaflye	1		genus_ukwn_22	66.6592		JAJKJG01	nanoMDBG
genus_ukwn_8	metaflye	1		genus_ukwn_23	55.7241		DP-20	nanoMDBG
VGBV01	metaflye	1		genus_ukwn_24	84.5899		genus_ukwn_35	nanoMDBG
JAJNBA01	metaflye	2		genus_ukwn_25	115.002		genus_ukwn_38	nanoMDBG
genus_ukwn_34	metaflye	1		genus_ukwn_26	35.6475		genus_ukwn_56	nanoMDBG
JADIYM01	metaflye	1		genus_ukwn_27	27.6483		genus_ukwn_4	nanoMDBG
genus_ukwn_6	metaflye	1		genus_ukwn_28	37.438		genus_ukwn_5	nanoMDBG
Mycobacterium	metaflye	1		genus_ukwn_29	70.8899		JAAYBF01	nanoMDBG
genus_ukwn_39	metaflye	1		genus_ukwn_3	22.5517		GMQP-bins7	nanoMDBG
JARDZU01	metaflye	1		genus_ukwn_30	77.0045		genus_ukwn_40	nanoMDBG
JAOUEA01	metaflye	1		genus_ukwn_31	68.6048		genus_ukwn_41	nanoMDBG
JACDDX01	metaflye	1		genus_ukwn_32	39.2442		genus_ukwn_53	nanoMDBG
Mesorhizobium_F	metaflye	1		genus_ukwn_33	75.7629		genus_ukwn_42	nanoMDBG
Gp6-AA40	metaflye	3		genus_ukwn_34	173.493		JACVRW01	nanoMDBG
JAIVJE01	metaflye	1		genus_ukwn_35	31.1216		FEN-1219	nanoMDBG
genus_ukwn_20	metaflye	1		genus_ukwn_36	89.2596		JJ008	nanoMDBG
JACDAN01	metaflye	1		genus_ukwn_37	147.893		Gemmatimonas	nanoMDBG
CADEEN01	metaflye	1		genus_ukwn_38	79.0663		Dongia_A	nanoMDBG
PSRF01	metaflye	2		genus_ukwn_39	30.0577		JAICEW01	nanoMDBG
JAVEDB01	metaflye	1		genus_ukwn_4	48.5713		Thiobacillus	nanoMDBG
genus_ukwn_43	metaflye	1		genus_ukwn_40	109.349		PALSA-612	nanoMDBG
genus_ukwn_29	metaflye	1		genus_ukwn_41	34.408		genus_ukwn_30	nanoMDBG
Nocardioides	metaflye	1		genus_ukwn_42	96.5447		Lacipirellula	nanoMDBG
CALKUS01	metaflye	1		genus_ukwn_43	308.729		genus_ukwn_28	nanoMDBG
genus_ukwn_55	metaflye	1		genus_ukwn_44	17.2245		Humibacillus	nanoMDBG
JABFSM01	metaflye	1		genus_ukwn_45	91.1173		Terrimicrobium	nanoMDBG
genus_ukwn_51	metaflye	1		genus_ukwn_46	33.6038		Promineifilum	nanoMDBG
Ramlibacter	metaflye	2		genus_ukwn_47	40.0551		genus_ukwn_17	nanoMDBG
JALOLG01	metaflye	1		genus_ukwn_48	25.2456		Nitrospira_A	nanoMDBG
RHKX01	metaflye	2		genus_ukwn_49	239.686		OLB17	nanoMDBG
genus_ukwn_37	metaflye	1		genus_ukwn_5	33.7107		JACDBZ01	nanoMDBG
ZC4RG30	metaflye	1		genus_ukwn_50	221.644		genus_ukwn_15	nanoMDBG
JAGGAG01	metaflye	1		genus_ukwn_51	143.413		JACCXG01	nanoMDBG
JAICXS01	metaflye	1		genus_ukwn_52	63.1843		genus_ukwn_9	nanoMDBG
JAKEHA01	metaflye	1		genus_ukwn_53	40.2842		JALZAA01	nanoMDBG
genus_ukwn_0	metaflye	1		genus_ukwn_54	126.326		CADEFD01	nanoMDBG
genus_ukwn_12	metaflye	1		genus_ukwn_55	143.085		JABDGM01	nanoMDBG
Palsa-1315	metaflye	1		genus_ukwn_56	43.1349		JAGPDF01	nanoMDBG
JAENWD01	metaflye	1		genus_ukwn_57	39.8557		JAAYXG01	nanoMDBG
genus_ukwn_19	metaflye	1		genus_ukwn_6	57.8754		JAOUNA01	nanoMDBG
JAEUPI01	metaflye	1		genus_ukwn_7	38.4079		genus_ukwn_13	nanoMDBG
genus_ukwn_23	metaflye	1		genus_ukwn_8	118.13		SXOA01	nanoMDBG
Pseudorhodoplanes	metaflye	1		genus_ukwn_9	47.7986		SPCO01	nanoMDBG
Flavitalea	metaflye	1		GMQP-bins7	237.877		CADEFX01	nanoMDBG
JAHBSF01	metaflye	1		Gp6-AA40	314.248		Luteitalea	nanoMDBG
Anaeromyxobacter	metaflye	1		Gp7-AA6	147.909		genus_ukwn_3	nanoMDBG
SHND01	metaflye	1		Halioglobus	32.6587		genus_ukwn_2	nanoMDBG
SCUD01	metaflye	0		Humibacillus	70.113		genus_ukwn_47	nanoMDBG
JAMQPK01	metaflye	0		Intrasporangium	88.2572		CANJBX01	nanoMDBG
Gaiella	metaflye	0		JAAYBF01	22.8328		genus_ukwn_7	nanoMDBG
JAIBJN01	metaflye	0		JAAYXG01	63.8696		CALGFH01	nanoMDBG
Rubrobacter_D	metaflye	0		JABDGM01	54.7739		JAHFTY01	nanoMDBG
VBAS01	metaflye	0		JABFRY01	437.403		JACMLA01	nanoMDBG
Gaiellasilicea	metaflye	0		JABFSM01	99.0054		Lapillicoccus	nanoMDBG
genus_ukwn_50	metaflye	0		JACCSI01	1402		PLA5	nanoMDBG
12-FULL-67-14b	metaflye	0		JACCTI01	572.84		Schlegelella_A	nanoMDBG
JABFRY01	metaflye	0		JACCXG01	28.6342		Microbacterium	nanoMDBG
JAIBJP01	metaflye	0		JACCZR01	78.6455		genus_ukwn_33	nanoMDBG
UBA5704	metaflye	0		JACDAN01	281.037		genus_ukwn_32	nanoMDBG
CALGFI01	metaflye	0		JACDBZ01	38.2448		Nitrospira_C	nanoMDBG
genus_ukwn_24	metaflye	0		JACDCA01	739.326		UBA4720	nanoMDBG
Methyloceanibacter	metaflye	0		JACDDX01	168.438		Intrasporangium	nanoMDBG
Gp7-AA6	metaflye	0		JACMLA01	33.1448		AG11	nanoMDBG
QUBU01	metaflye	0		JACVRW01	92.3191		Rubrivivax_A	nanoMDBG
Chryseolinea	metaflye	0		JACVRX01	21.207		UBA8639	nanoMDBG
genus_ukwn_18	metaflye	0		JADGNW01	29.4598		genus_ukwn_26	nanoMDBG
JADGRB01	metaflye	0		JADGRB01	223.125		JADGNW01	nanoMDBG
Halioglobus	metaflye	0		JADIYM01	27.0321		JAICNR01	nanoMDBG
PMG-095	metaflye	0		JAENWD01	326.255		genus_ukwn_31	nanoMDBG
genus_ukwn_1	metaflye	0		JAEUPI01	319.585		genus_ukwn_10	nanoMDBG
JACCZR01	metaflye	0		JAFAEM01	60.8395		genus_ukwn_25	nanoMDBG
genus_ukwn_36	metaflye	0		JAFDVJ01	127.155
CADEED01	metaflye	0		JAGGAG01	181.935
SZUA-320	metaflye	0		JAGPDF01	61.9401
genus_ukwn_52	metaflye	0		JAGVSZ01	85.3964
RPQJ01	metaflye	0		JAHBSF01	93.3284
JAJKJG01	metaflye	0		JAHFTY01	34.8656
DP-20	metaflye	0		JAIBJN01	217.169
genus_ukwn_35	metaflye	0		JAIBJP01	139.098
genus_ukwn_38	metaflye	0		JAICEW01	32.6048
genus_ukwn_56	metaflye	0		JAICNR01	55.4149
genus_ukwn_4	metaflye	0		JAICXS01	79.0118
genus_ukwn_5	metaflye	0		JAIVJE01	130.807
JAAYBF01	metaflye	0		JAJKIV01	172.813
GMQP-bins7	metaflye	0		JAJKJG01	82.4213
genus_ukwn_40	metaflye	0		JAJNBA01	637.581
genus_ukwn_41	metaflye	0		JAKEHA01	127.298
genus_ukwn_53	metaflye	0		JALOLG01	127.941
genus_ukwn_42	metaflye	0		JALYGJ01	139.916
JACVRW01	metaflye	0		JALZAA01	93.6736
FEN-1219	metaflye	0		JAMQPK01	354.091
JJ008	metaflye	0		JAOUEA01	251.561
Gemmatimonas	metaflye	0		JAOUNA01	27.1674
Dongia_A	metaflye	0		JAQGOX01	37.2654
JAICEW01	metaflye	0		JARDZU01	186.283
Thiobacillus	metaflye	0		JAVEDB01	76.2318
PALSA-612	metaflye	0		JJ008	31.8085
genus_ukwn_30	metaflye	0		Lacipirellula	80.171
Lacipirellula	metaflye	0		Lapillicoccus	125.031
genus_ukwn_28	metaflye	0		Luteitalea	116.408
Humibacillus	metaflye	0		Mesorhizobium_F	34.9275
Terrimicrobium	metaflye	0		Methyloceanibacter	409.414
Promineifilum	metaflye	0		Microbacterium	144.905
genus_ukwn_17	metaflye	0		Mycobacterium	326.987
Nitrospira_A	metaflye	0		Nitrospira_A	49.7858
OLB17	metaflye	0		Nitrospira_C	116.618
JACDBZ01	metaflye	0		Nocardioides	194.114
genus_ukwn_15	metaflye	0		NS-11	24.4594
JACCXG01	metaflye	0		OLB17	124.09
genus_ukwn_9	metaflye	0		PALSA-1004	367.323
JALZAA01	metaflye	0		Palsa-1315	84.5708
CADEFD01	metaflye	0		PALSA-1355	44.7363
JABDGM01	metaflye	0		PALSA-612	111.019
JAGPDF01	metaflye	0		PLA5	26.0162
JAAYXG01	metaflye	0		PMG-095	81.2855
JAOUNA01	metaflye	0		Promineifilum	49.9705
genus_ukwn_13	metaflye	0		Pseudorhodoplanes	44.6643
SXOA01	metaflye	0		PSRF01	699.573
SPCO01	metaflye	0		QUBU01	32.0551
CADEFX01	metaflye	0		Ramlibacter	239.66
Luteitalea	metaflye	0		RHKX01	90.2723
genus_ukwn_3	metaflye	0		RPQJ01	134.531
genus_ukwn_2	metaflye	0		Rubrivivax_A	41.9656
genus_ukwn_47	metaflye	0		Rubrobacter_D	65.5154
CANJBX01	metaflye	0		SCGC-AG-212-J23	179.561
genus_ukwn_7	metaflye	0		Schlegelella_A	136.792
CALGFH01	metaflye	0		SCUD01	246.608
JAHFTY01	metaflye	0		Serratia_A	30.9715
JACMLA01	metaflye	0		SHND01	89.5211
Lapillicoccus	metaflye	0		SPCO01	136.595
PLA5	metaflye	0		Sphingomicrobium	2268.09
Schlegelella_A	metaflye	0		SXOA01	48.9401
Microbacterium	metaflye	0		SXYR01	25.9563
genus_ukwn_33	metaflye	0		SZUA-320	91.5062
genus_ukwn_32	metaflye	0		Terrimicrobium	133.315
Nitrospira_C	metaflye	0		Thiobacillus	22.2306
UBA4720	metaflye	0		UBA4720	31.2697
Intrasporangium	metaflye	0		UBA5704	108.23
AG11	metaflye	0		UBA8639	69.4773
Rubrivivax_A	metaflye	0		Udaeobacter	497.079
UBA8639	metaflye	0		VBAS01	180.116
genus_ukwn_26	metaflye	0		VBCG01	1130.31
JADGNW01	metaflye	0		VGBV01	102.176
JAICNR01	metaflye	0		WHSN01	68.168
genus_ukwn_31	metaflye	0		WHSW01	129.239
genus_ukwn_10	metaflye	0		ZC4RG19	72.6646
genus_ukwn_25	metaflye	0		ZC4RG30	306.62
VBCG01	metaMDBG	5
PALSA-1004	metaMDBG	0
Sphingomicrobium	metaMDBG	4
NS-11	metaMDBG	0
JALYGJ01	metaMDBG	0
CADEEJ01	metaMDBG	0
WHSN01	metaMDBG	0
PALSA-1355	metaMDBG	0
JAJKIV01	metaMDBG	0
ZC4RG19	metaMDBG	0
JAFDVJ01	metaMDBG	0
SXYR01	metaMDBG	0
genus_ukwn_21	metaMDBG	0
JAFAEM01	metaMDBG	0
BPGH01	metaMDBG	0
AR5	metaMDBG	0
JACCSI01	metaMDBG	2
JAGVSZ01	metaMDBG	0
genus_ukwn_14	metaMDBG	0
genus_ukwn_44	metaMDBG	0
genus_ukwn_54	metaMDBG	0
JACDCA01	metaMDBG	0
genus_ukwn_16	metaMDBG	0
genus_ukwn_48	metaMDBG	0
Udaeobacter	metaMDBG	2
CAIWHR01	metaMDBG	0
genus_ukwn_49	metaMDBG	1
WHSW01	metaMDBG	0
JAQGOX01	metaMDBG	0
AC-51	metaMDBG	0
genus_ukwn_46	metaMDBG	0
JACCTI01	metaMDBG	0
JACVRX01	metaMDBG	0
genus_ukwn_57	metaMDBG	0
genus_ukwn_45	metaMDBG	0
Serratia_A	metaMDBG	0
genus_ukwn_11	metaMDBG	0
genus_ukwn_27	metaMDBG	0
SCGC-AG-212-J23	metaMDBG	0
genus_ukwn_22	metaMDBG	0
genus_ukwn_8	metaMDBG	0
VGBV01	metaMDBG	0
JAJNBA01	metaMDBG	0
genus_ukwn_34	metaMDBG	0
JADIYM01	metaMDBG	0
genus_ukwn_6	metaMDBG	0
Mycobacterium	metaMDBG	0
genus_ukwn_39	metaMDBG	0
JARDZU01	metaMDBG	0
JAOUEA01	metaMDBG	1
JACDDX01	metaMDBG	0
Mesorhizobium_F	metaMDBG	0
Gp6-AA40	metaMDBG	0
JAIVJE01	metaMDBG	0
genus_ukwn_20	metaMDBG	0
JACDAN01	metaMDBG	0
CADEEN01	metaMDBG	0
PSRF01	metaMDBG	1
JAVEDB01	metaMDBG	0
genus_ukwn_43	metaMDBG	0
genus_ukwn_29	metaMDBG	0
Nocardioides	metaMDBG	0
CALKUS01	metaMDBG	0
genus_ukwn_55	metaMDBG	0
JABFSM01	metaMDBG	0
genus_ukwn_51	metaMDBG	0
Ramlibacter	metaMDBG	0
JALOLG01	metaMDBG	0
RHKX01	metaMDBG	0
genus_ukwn_37	metaMDBG	0
ZC4RG30	metaMDBG	0
JAGGAG01	metaMDBG	1
JAICXS01	metaMDBG	0
JAKEHA01	metaMDBG	0
genus_ukwn_0	metaMDBG	0
genus_ukwn_12	metaMDBG	1
Palsa-1315	metaMDBG	0
JAENWD01	metaMDBG	1
genus_ukwn_19	metaMDBG	0
JAEUPI01	metaMDBG	1
genus_ukwn_23	metaMDBG	0
Pseudorhodoplanes	metaMDBG	0
Flavitalea	metaMDBG	0
JAHBSF01	metaMDBG	0
Anaeromyxobacter	metaMDBG	0
SHND01	metaMDBG	0
SCUD01	metaMDBG	1
JAMQPK01	metaMDBG	1
Gaiella	metaMDBG	1
JAIBJN01	metaMDBG	1
Rubrobacter_D	metaMDBG	1
VBAS01	metaMDBG	1
Gaiellasilicea	metaMDBG	1
genus_ukwn_50	metaMDBG	1
12-FULL-67-14b	metaMDBG	2
JABFRY01	metaMDBG	2
JAIBJP01	metaMDBG	1
UBA5704	metaMDBG	1
CALGFI01	metaMDBG	1
genus_ukwn_24	metaMDBG	1
Methyloceanibacter	metaMDBG	1
Gp7-AA6	metaMDBG	1
QUBU01	metaMDBG	0
Chryseolinea	metaMDBG	0
genus_ukwn_18	metaMDBG	0
JADGRB01	metaMDBG	0
Halioglobus	metaMDBG	0
PMG-095	metaMDBG	0
genus_ukwn_1	metaMDBG	0
JACCZR01	metaMDBG	0
genus_ukwn_36	metaMDBG	0
CADEED01	metaMDBG	0
SZUA-320	metaMDBG	0
genus_ukwn_52	metaMDBG	0
RPQJ01	metaMDBG	0
JAJKJG01	metaMDBG	0
DP-20	metaMDBG	0
genus_ukwn_35	metaMDBG	0
genus_ukwn_38	metaMDBG	0
genus_ukwn_56	metaMDBG	0
genus_ukwn_4	metaMDBG	0
genus_ukwn_5	metaMDBG	0
JAAYBF01	metaMDBG	0
GMQP-bins7	metaMDBG	0
genus_ukwn_40	metaMDBG	0
genus_ukwn_41	metaMDBG	0
genus_ukwn_53	metaMDBG	0
genus_ukwn_42	metaMDBG	0
JACVRW01	metaMDBG	0
FEN-1219	metaMDBG	0
JJ008	metaMDBG	0
Gemmatimonas	metaMDBG	0
Dongia_A	metaMDBG	0
JAICEW01	metaMDBG	0
Thiobacillus	metaMDBG	0
PALSA-612	metaMDBG	0
genus_ukwn_30	metaMDBG	0
Lacipirellula	metaMDBG	0
genus_ukwn_28	metaMDBG	0
Humibacillus	metaMDBG	0
Terrimicrobium	metaMDBG	0
Promineifilum	metaMDBG	0
genus_ukwn_17	metaMDBG	0
Nitrospira_A	metaMDBG	0
OLB17	metaMDBG	0
JACDBZ01	metaMDBG	0
genus_ukwn_15	metaMDBG	0
JACCXG01	metaMDBG	0
genus_ukwn_9	metaMDBG	0
JALZAA01	metaMDBG	0
CADEFD01	metaMDBG	0
JABDGM01	metaMDBG	0
JAGPDF01	metaMDBG	0
JAAYXG01	metaMDBG	0
JAOUNA01	metaMDBG	0
genus_ukwn_13	metaMDBG	0
SXOA01	metaMDBG	0
SPCO01	metaMDBG	0
CADEFX01	metaMDBG	0
Luteitalea	metaMDBG	0
genus_ukwn_3	metaMDBG	0
genus_ukwn_2	metaMDBG	0
genus_ukwn_47	metaMDBG	0
CANJBX01	metaMDBG	0
genus_ukwn_7	metaMDBG	0
CALGFH01	metaMDBG	0
JAHFTY01	metaMDBG	0
JACMLA01	metaMDBG	0
Lapillicoccus	metaMDBG	0
PLA5	metaMDBG	0
Schlegelella_A	metaMDBG	0
Microbacterium	metaMDBG	0
genus_ukwn_33	metaMDBG	0
genus_ukwn_32	metaMDBG	0
Nitrospira_C	metaMDBG	0
UBA4720	metaMDBG	0
Intrasporangium	metaMDBG	0
AG11	metaMDBG	0
Rubrivivax_A	metaMDBG	0
UBA8639	metaMDBG	0
genus_ukwn_26	metaMDBG	0
JADGNW01	metaMDBG	0
JAICNR01	metaMDBG	0
genus_ukwn_31	metaMDBG	0
genus_ukwn_10	metaMDBG	0
genus_ukwn_25	metaMDBG	0
VBCG01	nanoMDBG	9
PALSA-1004	nanoMDBG	1
Sphingomicrobium	nanoMDBG	18
NS-11	nanoMDBG	0
JALYGJ01	nanoMDBG	2
CADEEJ01	nanoMDBG	1
WHSN01	nanoMDBG	1
PALSA-1355	nanoMDBG	0
JAJKIV01	nanoMDBG	2
ZC4RG19	nanoMDBG	1
JAFDVJ01	nanoMDBG	1
SXYR01	nanoMDBG	0
genus_ukwn_21	nanoMDBG	1
JAFAEM01	nanoMDBG	0
BPGH01	nanoMDBG	0
AR5	nanoMDBG	0
JACCSI01	nanoMDBG	9
JAGVSZ01	nanoMDBG	1
genus_ukwn_14	nanoMDBG	1
genus_ukwn_44	nanoMDBG	0
genus_ukwn_54	nanoMDBG	1
JACDCA01	nanoMDBG	6
genus_ukwn_16	nanoMDBG	1
genus_ukwn_48	nanoMDBG	0
Udaeobacter	nanoMDBG	1
CAIWHR01	nanoMDBG	1
genus_ukwn_49	nanoMDBG	1
WHSW01	nanoMDBG	1
JAQGOX01	nanoMDBG	0
AC-51	nanoMDBG	1
genus_ukwn_46	nanoMDBG	0
JACCTI01	nanoMDBG	1
JACVRX01	nanoMDBG	0
genus_ukwn_57	nanoMDBG	0
genus_ukwn_45	nanoMDBG	1
Serratia_A	nanoMDBG	0
genus_ukwn_11	nanoMDBG	0
genus_ukwn_27	nanoMDBG	0
SCGC-AG-212-J23	nanoMDBG	1
genus_ukwn_22	nanoMDBG	1
genus_ukwn_8	nanoMDBG	1
VGBV01	nanoMDBG	1
JAJNBA01	nanoMDBG	3
genus_ukwn_34	nanoMDBG	3
JADIYM01	nanoMDBG	0
genus_ukwn_6	nanoMDBG	1
Mycobacterium	nanoMDBG	2
genus_ukwn_39	nanoMDBG	0
JARDZU01	nanoMDBG	2
JAOUEA01	nanoMDBG	1
JACDDX01	nanoMDBG	2
Mesorhizobium_F	nanoMDBG	0
Gp6-AA40	nanoMDBG	2
JAIVJE01	nanoMDBG	1
genus_ukwn_20	nanoMDBG	2
JACDAN01	nanoMDBG	2
CADEEN01	nanoMDBG	2
PSRF01	nanoMDBG	7
JAVEDB01	nanoMDBG	1
genus_ukwn_43	nanoMDBG	1
genus_ukwn_29	nanoMDBG	1
Nocardioides	nanoMDBG	3
CALKUS01	nanoMDBG	0
genus_ukwn_55	nanoMDBG	1
JABFSM01	nanoMDBG	1
genus_ukwn_51	nanoMDBG	2
Ramlibacter	nanoMDBG	2
JALOLG01	nanoMDBG	1
RHKX01	nanoMDBG	1
genus_ukwn_37	nanoMDBG	1
ZC4RG30	nanoMDBG	2
JAGGAG01	nanoMDBG	2
JAICXS01	nanoMDBG	1
JAKEHA01	nanoMDBG	1
genus_ukwn_0	nanoMDBG	1
genus_ukwn_12	nanoMDBG	1
Palsa-1315	nanoMDBG	1
JAENWD01	nanoMDBG	2
genus_ukwn_19	nanoMDBG	0
JAEUPI01	nanoMDBG	1
genus_ukwn_23	nanoMDBG	0
Pseudorhodoplanes	nanoMDBG	0
Flavitalea	nanoMDBG	1
JAHBSF01	nanoMDBG	1
Anaeromyxobacter	nanoMDBG	1
SHND01	nanoMDBG	1
SCUD01	nanoMDBG	1
JAMQPK01	nanoMDBG	3
Gaiella	nanoMDBG	1
JAIBJN01	nanoMDBG	1
Rubrobacter_D	nanoMDBG	0
VBAS01	nanoMDBG	1
Gaiellasilicea	nanoMDBG	2
genus_ukwn_50	nanoMDBG	1
12-FULL-67-14b	nanoMDBG	5
JABFRY01	nanoMDBG	1
JAIBJP01	nanoMDBG	0
UBA5704	nanoMDBG	1
CALGFI01	nanoMDBG	0
genus_ukwn_24	nanoMDBG	0
Methyloceanibacter	nanoMDBG	1
Gp7-AA6	nanoMDBG	1
QUBU01	nanoMDBG	1
Chryseolinea	nanoMDBG	3
genus_ukwn_18	nanoMDBG	1
JADGRB01	nanoMDBG	3
Halioglobus	nanoMDBG	1
PMG-095	nanoMDBG	2
genus_ukwn_1	nanoMDBG	1
JACCZR01	nanoMDBG	1
genus_ukwn_36	nanoMDBG	2
CADEED01	nanoMDBG	3
SZUA-320	nanoMDBG	1
genus_ukwn_52	nanoMDBG	1
RPQJ01	nanoMDBG	3
JAJKJG01	nanoMDBG	1
DP-20	nanoMDBG	1
genus_ukwn_35	nanoMDBG	1
genus_ukwn_38	nanoMDBG	1
genus_ukwn_56	nanoMDBG	1
genus_ukwn_4	nanoMDBG	1
genus_ukwn_5	nanoMDBG	1
JAAYBF01	nanoMDBG	1
GMQP-bins7	nanoMDBG	3
genus_ukwn_40	nanoMDBG	1
genus_ukwn_41	nanoMDBG	1
genus_ukwn_53	nanoMDBG	1
genus_ukwn_42	nanoMDBG	2
JACVRW01	nanoMDBG	2
FEN-1219	nanoMDBG	1
JJ008	nanoMDBG	1
Gemmatimonas	nanoMDBG	1
Dongia_A	nanoMDBG	1
JAICEW01	nanoMDBG	1
Thiobacillus	nanoMDBG	1
PALSA-612	nanoMDBG	2
genus_ukwn_30	nanoMDBG	1
Lacipirellula	nanoMDBG	1
genus_ukwn_28	nanoMDBG	1
Humibacillus	nanoMDBG	1
Terrimicrobium	nanoMDBG	2
Promineifilum	nanoMDBG	2
genus_ukwn_17	nanoMDBG	1
Nitrospira_A	nanoMDBG	1
OLB17	nanoMDBG	2
JACDBZ01	nanoMDBG	1
genus_ukwn_15	nanoMDBG	1
JACCXG01	nanoMDBG	1
genus_ukwn_9	nanoMDBG	1
JALZAA01	nanoMDBG	1
CADEFD01	nanoMDBG	2
JABDGM01	nanoMDBG	1
JAGPDF01	nanoMDBG	1
JAAYXG01	nanoMDBG	1
JAOUNA01	nanoMDBG	1
genus_ukwn_13	nanoMDBG	1
SXOA01	nanoMDBG	1
SPCO01	nanoMDBG	2
CADEFX01	nanoMDBG	1
Luteitalea	nanoMDBG	2
genus_ukwn_3	nanoMDBG	1
genus_ukwn_2	nanoMDBG	1
genus_ukwn_47	nanoMDBG	1
CANJBX01	nanoMDBG	1
genus_ukwn_7	nanoMDBG	1
CALGFH01	nanoMDBG	1
JAHFTY01	nanoMDBG	1
JACMLA01	nanoMDBG	1
Lapillicoccus	nanoMDBG	2
PLA5	nanoMDBG	1
Schlegelella_A	nanoMDBG	1
Microbacterium	nanoMDBG	2
genus_ukwn_33	nanoMDBG	1
genus_ukwn_32	nanoMDBG	1
Nitrospira_C	nanoMDBG	1
UBA4720	nanoMDBG	1
Intrasporangium	nanoMDBG	1
AG11	nanoMDBG	1
Rubrivivax_A	nanoMDBG	1
UBA8639	nanoMDBG	1
genus_ukwn_26	nanoMDBG	1
JADGNW01	nanoMDBG	1
JAICNR01	nanoMDBG	1
genus_ukwn_31	nanoMDBG	1
genus_ukwn_10	nanoMDBG	1
genus_ukwn_25	nanoMDBG	1

## Sheet: Figure 1d
Figure 1d
Rank	Assembler	Name	Number of MAGs
genus	nanoMDBG	QUBU01	1
genus	nanoMDBG	Chryseolinea	3
genus	nanoMDBG	genus_ukwn_18	1
genus	nanoMDBG	JADGRB01	3
genus	nanoMDBG	Halioglobus	1
genus	nanoMDBG	PMG-095	2
genus	nanoMDBG	genus_ukwn_1	1
genus	nanoMDBG	JACCZR01	1
genus	nanoMDBG	genus_ukwn_36	2
genus	nanoMDBG	CADEED01	3
genus	nanoMDBG	SZUA-320	1
genus	nanoMDBG	genus_ukwn_52	1
genus	nanoMDBG	RPQJ01	3
genus	nanoMDBG	JAJKJG01	1
genus	nanoMDBG	DP-20	1
genus	nanoMDBG	genus_ukwn_35	1
genus	nanoMDBG	genus_ukwn_38	1
genus	nanoMDBG	genus_ukwn_56	1
genus	nanoMDBG	genus_ukwn_4	1
genus	nanoMDBG	genus_ukwn_5	1
genus	nanoMDBG	JAAYBF01	1
genus	nanoMDBG	GMQP-bins7	3
genus	nanoMDBG	genus_ukwn_40	1
genus	nanoMDBG	genus_ukwn_41	1
genus	nanoMDBG	genus_ukwn_53	1
genus	nanoMDBG	genus_ukwn_42	2
genus	nanoMDBG	JACVRW01	2
genus	nanoMDBG	FEN-1219	1
genus	nanoMDBG	JJ008	1
genus	nanoMDBG	Gemmatimonas	1
genus	nanoMDBG	Dongia_A	1
genus	nanoMDBG	JAICEW01	1
genus	nanoMDBG	Thiobacillus	1
genus	nanoMDBG	PALSA-612	2
genus	nanoMDBG	genus_ukwn_30	1
genus	nanoMDBG	Lacipirellula	1
genus	nanoMDBG	genus_ukwn_28	1
genus	nanoMDBG	Humibacillus	1
genus	nanoMDBG	Terrimicrobium	2
genus	nanoMDBG	Promineifilum	2
genus	nanoMDBG	genus_ukwn_17	1
genus	nanoMDBG	Nitrospira_A	1
genus	nanoMDBG	OLB17	2
genus	nanoMDBG	JACDBZ01	1
genus	nanoMDBG	genus_ukwn_15	1
genus	nanoMDBG	JACCXG01	1
genus	nanoMDBG	genus_ukwn_9	1
genus	nanoMDBG	JALZAA01	1
genus	nanoMDBG	CADEFD01	2
genus	nanoMDBG	JABDGM01	1
genus	nanoMDBG	JAGPDF01	1
genus	nanoMDBG	JAAYXG01	1
genus	nanoMDBG	JAOUNA01	1
genus	nanoMDBG	genus_ukwn_13	1
genus	nanoMDBG	SXOA01	1
genus	nanoMDBG	SPCO01	2
genus	nanoMDBG	CADEFX01	1
genus	nanoMDBG	Luteitalea	2
genus	nanoMDBG	genus_ukwn_3	1
genus	nanoMDBG	genus_ukwn_2	1
genus	nanoMDBG	genus_ukwn_47	1
genus	nanoMDBG	CANJBX01	1
genus	nanoMDBG	genus_ukwn_7	1
genus	nanoMDBG	CALGFH01	1
genus	nanoMDBG	JAHFTY01	1
genus	nanoMDBG	JACMLA01	1
genus	nanoMDBG	Lapillicoccus	2
genus	nanoMDBG	PLA5	1
genus	nanoMDBG	Schlegelella_A	1
genus	nanoMDBG	Microbacterium	2
genus	nanoMDBG	genus_ukwn_33	1
genus	nanoMDBG	genus_ukwn_32	1
genus	nanoMDBG	Nitrospira_C	1
genus	nanoMDBG	UBA4720	1
genus	nanoMDBG	Intrasporangium	1
genus	nanoMDBG	AG11	1
genus	nanoMDBG	Rubrivivax_A	1
genus	nanoMDBG	UBA8639	1
genus	nanoMDBG	genus_ukwn_26	1
genus	nanoMDBG	JADGNW01	1
genus	nanoMDBG	JAICNR01	1
genus	nanoMDBG	genus_ukwn_31	1
genus	nanoMDBG	genus_ukwn_10	1
genus	nanoMDBG	genus_ukwn_25	1
genus	metaMDBG	Rubrobacter_D	1
genus	metaMDBG	JAIBJP01	1
genus	metaMDBG	CALGFI01	1
genus	metaMDBG	genus_ukwn_24	1
genus	metaflye	NS-11	1
genus	metaflye	PALSA-1355	1
genus	metaflye	SXYR01	1
genus	metaflye	JAFAEM01	1
genus	metaflye	BPGH01	1
genus	metaflye	AR5	1
genus	metaflye	genus_ukwn_44	1
genus	metaflye	genus_ukwn_48	1
genus	metaflye	JAQGOX01	1
genus	metaflye	genus_ukwn_46	1
genus	metaflye	JACVRX01	1
genus	metaflye	genus_ukwn_57	1
genus	metaflye	Serratia_A	1
genus	metaflye	genus_ukwn_11	1
genus	metaflye	genus_ukwn_27	1
genus	metaflye	JADIYM01	1
genus	metaflye	genus_ukwn_39	1
genus	metaflye	Mesorhizobium_F	1
genus	metaflye	CALKUS01	1
genus	metaflye	genus_ukwn_19	1
genus	metaflye	genus_ukwn_23	1
genus	metaflye	Pseudorhodoplanes	1
family	nanoMDBG	GCA-2729495	1
family	nanoMDBG	Cyclobacteriaceae	3
family	nanoMDBG	Fen-1088	4
family	nanoMDBG	Halieaceae	1
family	nanoMDBG	Polyangiaceae	2
family	nanoMDBG	Thermoleophilaceae	4
family	nanoMDBG	JAEUHO01	1
family	nanoMDBG	Beijerinckiaceae	1
family	nanoMDBG	UBA9968	1
family	nanoMDBG	RSA9	1
family	nanoMDBG	UTPRO1	1
family	nanoMDBG	PALSA-555	1
family	nanoMDBG	JAEUJM01	1
family	nanoMDBG	family_ukwn_7	1
family	nanoMDBG	Rariloculaceae	2
family	nanoMDBG	Dongiaceae	1
family	nanoMDBG	Thiobacillaceae	1
family	nanoMDBG	Solirubrobacteraceae	1
family	nanoMDBG	Lacipirellulaceae	2
family	nanoMDBG	Dermatophilaceae	4
family	nanoMDBG	Terrimicrobiaceae	2
family	nanoMDBG	Promineifilaceae	2
family	nanoMDBG	QHBO01	1
family	nanoMDBG	JACDBD01	1
family	nanoMDBG	SMWR01	1
family	nanoMDBG	JAKEFK01	1
family	nanoMDBG	Pirellulaceae	1
family	nanoMDBG	Hyphomicrobiaceae	1
family	nanoMDBG	Vicinamibacteraceae	2
family	nanoMDBG	UBA6930	1
family	nanoMDBG	family_ukwn_0	1
family	nanoMDBG	Gemmataceae	1
family	nanoMDBG	CALGFH01	1
family	nanoMDBG	20CM-2-55-15	2
family	nanoMDBG	Bryobacteraceae	1
family	nanoMDBG	PLA5	1
family	nanoMDBG	Microbacteriaceae	2
family	nanoMDBG	UBA8639	1
family	nanoMDBG	family_ukwn_2	1
family	nanoMDBG	UBA7656	1
family	nanoMDBG	family_ukwn_4	1
family	metaMDBG	Rubrobacteraceae	1
family	metaflye	NS-4	1
family	metaflye	PALSA-610	1
family	metaflye	JAHEKZ01	1
family	metaflye	Planctomycetaceae	1
family	metaflye	JAQGOX01	1
family	metaflye	Pan216	1
family	metaflye	Jiangellaceae	1
family	metaflye	B-1AR	1
family	metaflye	Enterobacteriaceae	1
family	metaflye	JADIYM01	1
family	metaflye	Rhizobiaceae	1
family	metaflye	Ahniellaceae	1
order	nanoMDBG	GCA-2729495	1
order	nanoMDBG	Cytophagales	3
order	nanoMDBG	Fen-1088	4
order	nanoMDBG	Pseudomonadales	1
order	nanoMDBG	Polyangiales	2
order	nanoMDBG	PLA2	1
order	nanoMDBG	UBA9968	1
order	nanoMDBG	Longimicrobiales	1
order	nanoMDBG	UTPRO1	1
order	nanoMDBG	RBG-16-71-46	1
order	nanoMDBG	Rariloculales	2
order	nanoMDBG	Dongiales	1
order	nanoMDBG	Actinomycetales	6
order	nanoMDBG	Promineifilales	2
order	nanoMDBG	QHBO01	1
order	nanoMDBG	UBA9160	2
order	nanoMDBG	JAKEFK01	1
order	nanoMDBG	UBA796	1
order	nanoMDBG	Gemmatales	1
order	nanoMDBG	CALGFH01	1
order	nanoMDBG	20CM-2-55-15	2
order	nanoMDBG	Bryobacterales	1
order	nanoMDBG	Polarisedimenticolales	1
order	metaMDBG	Rubrobacterales	1
order	metaflye	JAHEKZ01	1
order	metaflye	Planctomycetales	1
order	metaflye	Limisphaerales	1
order	metaflye	Pan216	1
order	metaflye	Jiangellales	1
order	metaflye	SJA-28	1
order	metaflye	Enterobacterales	1
order	metaflye	Xanthomonadales	1
class	nanoMDBG	Polyangia	6
class	nanoMDBG	PLA2	1
class	nanoMDBG	UBA9160	2
class	nanoMDBG	HRBIN11	1
class	nanoMDBG	UBA796	1
class	nanoMDBG	CALGFH01	1
class	nanoMDBG	Terriglobia	3
class	nanoMDBG	Polarisedimenticolia	1
class	metaMDBG	Rubrobacteria	1
class	metaflye	Ignavibacteria	1
phylum	nanoMDBG	Myxococcota_A	2

## Sheet: Figure 2a
Figure 2a
Dataset	gene	MAG	coverage	log10_coverage	rank
Human Gut	COG0060	Near-complete	1497	3.17522	1
Human Gut	COG0060	Near-complete	921.3	2.9644	2
Human Gut	COG0060	Near-complete	896.8	2.9527	3
Human Gut	COG0060	Near-complete	581.9	2.76485	4
Human Gut	COG0060	Near-complete	512.3	2.70952	5
Human Gut	COG0060	Near-complete	464.4	2.66689	6
Human Gut	COG0060	Near-complete	456	2.65896	7
Human Gut	COG0060	Near-complete	314.1	2.49707	8
Human Gut	COG0060	Near-complete	276.1	2.44107	9
Human Gut	COG0060	Near-complete	275.6	2.44028	10
Human Gut	COG0060	Near-complete	218.3	2.33905	11
Human Gut	COG0060	Near-complete	218	2.33846	12
Human Gut	COG0060	Near-complete	206.3	2.3145	13
Human Gut	COG0060	Near-complete	184.5	2.266	14
Human Gut	COG0060	Near-complete	181.8	2.25959	15
Human Gut	COG0060	Near-complete	159.8	2.20358	16
Human Gut	COG0060	Near-complete	140.3	2.14706	17
Human Gut	COG0060	Missed	138.4	2.14114	18
Human Gut	COG0060	Near-complete	122.7	2.08884	19
Human Gut	COG0060	Near-complete	119.6	2.07773	20
Human Gut	COG0060	Near-complete	115.4	2.06221	21
Human Gut	COG0060	Near-complete	108.7	2.03623	22
Human Gut	COG0060	Near-complete	108.1	2.03383	23
Human Gut	COG0060	Missed	104	2.01703	24
Human Gut	COG0060	Missed	94.36	1.97479	25
Human Gut	COG0060	Missed	94.36	1.97479	26
Human Gut	COG0060	Near-complete	93.8	1.9722	27
Human Gut	COG0060	Near-complete	88.47	1.9468	28
Human Gut	COG0060	Near-complete	82.34	1.91561	29
Human Gut	COG0060	Near-complete	78.17	1.89304	30
Human Gut	COG0060	Near-complete	77.73	1.89059	31
Human Gut	COG0060	Near-complete	77.71	1.89048	32
Human Gut	COG0060	Near-complete	77.11	1.88711	33
Human Gut	COG0060	Near-complete	76.74	1.88502	34
Human Gut	COG0060	High-quality	72.08	1.85781	35
Human Gut	COG0060	Near-complete	69.71	1.8433	36
Human Gut	COG0060	Near-complete	69.59	1.84255	37
Human Gut	COG0060	Near-complete	64.76	1.81131	38
Human Gut	COG0060	Missed	59.65	1.77561	39
Human Gut	COG0060	Near-complete	59.07	1.77137	40
Human Gut	COG0060	Near-complete	58.5	1.76716	41
Human Gut	COG0060	Near-complete	57.95	1.76305	42
Human Gut	COG0060	Near-complete	57.32	1.75831	43
Human Gut	COG0060	Missed	46.35	1.66605	44
Human Gut	COG0060	Medium-quality	44.61	1.64943	45
Human Gut	COG0060	Near-complete	44.44	1.64777	46
Human Gut	COG0060	Near-complete	44.12	1.64464	47
Human Gut	COG0060	Near-complete	41.68	1.61993	48
Human Gut	COG0060	Near-complete	37.31	1.57183	49
Human Gut	COG0060	Missed	37.29	1.57159	50
Human Gut	COG0060	Near-complete	37.08	1.56914	51
Human Gut	COG0060	Near-complete	36.54	1.56277	52
Human Gut	COG0060	Near-complete	34.74	1.54083	53
Human Gut	COG0060	Near-complete	34.44	1.53706	54
Human Gut	COG0060	Missed	34.31	1.53542	55
Human Gut	COG0060	High-quality	31.13	1.49318	56
Human Gut	COG0060	Near-complete	28.75	1.45864	57
Human Gut	COG0060	High-quality	27.62	1.44122	58
Human Gut	COG0060	Medium-quality	25.87	1.4128	59
Human Gut	COG0060	Near-complete	25.6	1.40824	60
Human Gut	COG0060	Near-complete	24.56	1.39023	61
Human Gut	COG0060	Missed	23.07	1.36305	62
Human Gut	COG0060	Near-complete	22.32	1.34869	63
Human Gut	COG0060	Missed	22.17	1.34577	64
Human Gut	COG0060	Near-complete	21.89	1.34025	65
Human Gut	COG0060	Near-complete	21.82	1.33885	66
Human Gut	COG0060	Near-complete	21.59	1.33425	67
Human Gut	COG0060	Near-complete	21.4	1.33041	68
Human Gut	COG0060	Near-complete	20.68	1.31555	69
Human Gut	COG0060	High-quality	20.63	1.3145	70
Human Gut	COG0060	Near-complete	20.44	1.31048	71
Human Gut	COG0060	Near-complete	18.93	1.27715	72
Human Gut	COG0060	Near-complete	18.68	1.27138	73
Human Gut	COG0060	Near-complete	18.25	1.26126	74
Human Gut	COG0060	Near-complete	18.19	1.25983	75
Human Gut	COG0060	Missed	17.92	1.25334	76
Human Gut	COG0060	Medium-quality	17.5	1.24304	77
Human Gut	COG0060	Near-complete	17.37	1.2398	78
Human Gut	COG0060	High-quality	16.17	1.20871	79
Human Gut	COG0060	Near-complete	16.16	1.20844	80
Human Gut	COG0060	High-quality	15.72	1.19645	81
Human Gut	COG0060	High-quality	15.65	1.19451	82
Human Gut	COG0060	High-quality	15.35	1.18611	83
Human Gut	COG0060	Missed	14.85	1.17173	84
Human Gut	COG0060	Missed	13.63	1.1345	85
Human Gut	COG0060	High-quality	13.3	1.12385	86
Human Gut	COG0060	Near-complete	12.95	1.11227	87
Human Gut	COG0060	Near-complete	12.87	1.10958	88
Human Gut	COG0060	Near-complete	12.75	1.10551	89
Human Gut	COG0060	High-quality	12.62	1.10106	90
Human Gut	COG0060	High-quality	12.56	1.09899	91
Human Gut	COG0060	Medium-quality	12.21	1.08672	92
Human Gut	COG0060	Near-complete	12	1.07918	93
Human Gut	COG0060	High-quality	11.98	1.07846	94
Human Gut	COG0060	Near-complete	11.76	1.07041	95
Human Gut	COG0060	High-quality	11.73	1.0693	96
Human Gut	COG0060	Missed	11.58	1.06371	97
Human Gut	COG0060	Near-complete	11.43	1.05805	98
Human Gut	COG0060	High-quality	11.03	1.04258	99
Human Gut	COG0060	High-quality	10.78	1.03262	100
Human Gut	COG0060	Near-complete	10.38	1.0162	101
Human Gut	COG0060	Missed	10.31	1.01326	102
Human Gut	COG0060	High-quality	10.3	1.01284	103
Human Gut	COG0060	High-quality	10.22	1.00945	104
Human Gut	COG0060	Near-complete	10.22	1.00945	105
Human Gut	COG0060	Medium-quality	10.14	1.00604	106
Human Gut	COG0060	High-quality	9.886	0.995021	107
Human Gut	COG0060	High-quality	9.541	0.979594	108
Human Gut	COG0060	High-quality	9.526	0.978911	109
Human Gut	COG0060	Near-complete	9.519	0.978591	110
Human Gut	COG0060	High-quality	9.493	0.977403	111
Human Gut	COG0060	Missed	9.329	0.969835	112
Human Gut	COG0060	Near-complete	8.978	0.95318	113
Human Gut	COG0060	High-quality	8.866	0.947728	114
Human Gut	COG0060	High-quality	8.697	0.939369	115
Human Gut	COG0060	High-quality	8.465	0.927627	116
Human Gut	COG0060	Near-complete	8.242	0.916033	117
Human Gut	COG0060	Near-complete	8.214	0.914555	118
Human Gut	COG0060	High-quality	8.03	0.904716	119
Human Gut	COG0060	High-quality	7.199	0.857272	120
Human Gut	COG0060	Medium-quality	7.139	0.853637	121
Human Gut	COG0060	Missed	7.114	0.852114	122
Human Gut	COG0060	High-quality	6.885	0.837904	123
Human Gut	COG0060	Missed	6.537	0.815378	124
Human Gut	COG0060	Near-complete	6.4	0.80618	125
Human Gut	COG0060	Missed	6.255	0.796227	126
Human Gut	COG0060	Missed	6.115	0.786396	127
Human Gut	COG0060	High-quality	6.075	0.783546	128
Human Gut	COG0060	Near-complete	6.069	0.783117	129
Human Gut	COG0060	High-quality	6.024	0.779885	130
Human Gut	COG0060	Medium-quality	5.903	0.771073	131
Human Gut	COG0060	Missed	5.838	0.766264	132
Human Gut	COG0060	High-quality	5.603	0.748421	133
Human Gut	COG0060	Medium-quality	5.459	0.737113	134
Human Gut	COG0060	Medium-quality	5.456	0.736874	135
Human Gut	COG0060	Missed	5.345	0.727948	136
Human Gut	COG0060	Missed	5.306	0.724767	137
Human Gut	COG0060	Medium-quality	5.264	0.721316	138
Human Gut	COG0060	Medium-quality	5.259	0.720903	139
Human Gut	COG0060	Medium-quality	5.128	0.709948	140
Human Gut	COG0060	High-quality	4.909	0.690993	141
Human Gut	COG0060	Missed	4.653	0.667733	142
Human Gut	COG0060	High-quality	4.459	0.649237	143
Human Gut	COG0060	Missed	4.448	0.648165	144
Human Gut	COG0060	Medium-quality	4.158	0.618884	145
Human Gut	COG0060	Missed	3.838	0.584105	146
Human Gut	COG0060	Missed	3.783	0.577836	147
Human Gut	COG0060	Medium-quality	3.53	0.547775	148
Human Gut	COG0060	Medium-quality	3.53	0.547775	149
Human Gut	COG0060	Missed	3.376	0.528402	150
Human Gut	COG0060	Missed	3.368	0.527372	151
Human Gut	COG0060	Missed	3.107	0.492341	152
Human Gut	COG0060	Missed	3.052	0.484585	153
Human Gut	COG0060	Missed	2.83	0.451786	154
Human Gut	COG0060	Missed	2.593	0.413803	155
Human Gut	COG0060	Missed	2.536	0.404149	156
Human Gut	COG0060	Missed	2.364	0.373647	157
Human Gut	COG0060	Medium-quality	2.184	0.339253	158
Human Gut	COG0060	Missed	1.67	0.222716	159

## Sheet: Figure 2b
Figure 2b
Dataset	gene	MAG	coverage	log10_coverage	rank
Zymo Fecal Reference	COG0060	Near-complete	3822	3.58229	1
Zymo Fecal Reference	COG0060	Near-complete	2014	3.30406	2
Zymo Fecal Reference	COG0060	Missed	1936	3.28691	3
Zymo Fecal Reference	COG0060	Missed	1900	3.27875	4
Zymo Fecal Reference	COG0060	Near-complete	1897	3.27807	5
Zymo Fecal Reference	COG0060	Missed	1511	3.17926	6
Zymo Fecal Reference	COG0060	Near-complete	1410	3.14922	7
Zymo Fecal Reference	COG0060	Medium-quality	1175	3.07004	8
Zymo Fecal Reference	COG0060	Near-complete	1161	3.06483	9
Zymo Fecal Reference	COG0060	Near-complete	1149	3.06032	10
Zymo Fecal Reference	COG0060	Near-complete	1018	3.00775	11
Zymo Fecal Reference	COG0060	Missed	938	2.9722	12
Zymo Fecal Reference	COG0060	High-quality	892	2.95036	13
Zymo Fecal Reference	COG0060	Near-complete	880.5	2.94473	14
Zymo Fecal Reference	COG0060	Near-complete	843.9	2.92629	15
Zymo Fecal Reference	COG0060	Near-complete	822.9	2.91535	16
Zymo Fecal Reference	COG0060	Near-complete	763	2.88252	17
Zymo Fecal Reference	COG0060	Near-complete	718.1	2.85618	18
Zymo Fecal Reference	COG0060	Near-complete	689.3	2.83841	19
Zymo Fecal Reference	COG0060	Near-complete	676.2	2.83008	20
Zymo Fecal Reference	COG0060	Near-complete	658.2	2.81836	21
Zymo Fecal Reference	COG0060	Missed	654.6	2.81598	22
Zymo Fecal Reference	COG0060	Near-complete	602.5	2.77996	23
Zymo Fecal Reference	COG0060	Missed	592.9	2.77298	24
Zymo Fecal Reference	COG0060	High-quality	590.4	2.77115	25
Zymo Fecal Reference	COG0060	Near-complete	575	2.75967	26
Zymo Fecal Reference	COG0060	Missed	573.6	2.75861	27
Zymo Fecal Reference	COG0060	Near-complete	536.6	2.72965	28
Zymo Fecal Reference	COG0060	Missed	519.4	2.7155	29
Zymo Fecal Reference	COG0060	Near-complete	502.7	2.70131	30
Zymo Fecal Reference	COG0060	Near-complete	487.3	2.6878	31
Zymo Fecal Reference	COG0060	Near-complete	455.3	2.6583	32
Zymo Fecal Reference	COG0060	Near-complete	449.5	2.65273	33
Zymo Fecal Reference	COG0060	Near-complete	444.6	2.64797	34
Zymo Fecal Reference	COG0060	Missed	436.6	2.64008	35
Zymo Fecal Reference	COG0060	Near-complete	432	2.63548	36
Zymo Fecal Reference	COG0060	Missed	428	2.63144	37
Zymo Fecal Reference	COG0060	Near-complete	404.7	2.60713	38
Zymo Fecal Reference	COG0060	Near-complete	391.7	2.59295	39
Zymo Fecal Reference	COG0060	Near-complete	381.3	2.58127	40
Zymo Fecal Reference	COG0060	Near-complete	379.2	2.57887	41
Zymo Fecal Reference	COG0060	High-quality	376	2.57519	42
Zymo Fecal Reference	COG0060	Near-complete	373.9	2.57276	43
Zymo Fecal Reference	COG0060	Near-complete	370	2.5682	44
Zymo Fecal Reference	COG0060	Near-complete	369.4	2.5675	45
Zymo Fecal Reference	COG0060	Near-complete	354.4	2.54949	46
Zymo Fecal Reference	COG0060	Missed	340.7	2.53237	47
Zymo Fecal Reference	COG0060	Near-complete	329.9	2.51838	48
Zymo Fecal Reference	COG0060	Near-complete	315.7	2.49927	49
Zymo Fecal Reference	COG0060	Medium-quality	314.9	2.49817	50
Zymo Fecal Reference	COG0060	Near-complete	309.6	2.4908	51
Zymo Fecal Reference	COG0060	Near-complete	308.9	2.48982	52
Zymo Fecal Reference	COG0060	High-quality	291.3	2.46434	53
Zymo Fecal Reference	COG0060	Medium-quality	285.6	2.45576	54
Zymo Fecal Reference	COG0060	Near-complete	283.1	2.45194	55
Zymo Fecal Reference	COG0060	Near-complete	280.8	2.4484	56
Zymo Fecal Reference	COG0060	Near-complete	276.6	2.44185	57
Zymo Fecal Reference	COG0060	Near-complete	272.5	2.43537	58
Zymo Fecal Reference	COG0060	Near-complete	266.3	2.42537	59
Zymo Fecal Reference	COG0060	Near-complete	264.1	2.42177	60
Zymo Fecal Reference	COG0060	Near-complete	254.5	2.40569	61
Zymo Fecal Reference	COG0060	Near-complete	241.2	2.38238	62
Zymo Fecal Reference	COG0060	Missed	241.1	2.3822	63
Zymo Fecal Reference	COG0060	Near-complete	237.6	2.37585	64
Zymo Fecal Reference	COG0060	Near-complete	237	2.37475	65
Zymo Fecal Reference	COG0060	Near-complete	234.1	2.3694	66
Zymo Fecal Reference	COG0060	High-quality	231.6	2.36474	67
Zymo Fecal Reference	COG0060	Near-complete	222.6	2.34753	68
Zymo Fecal Reference	COG0060	Near-complete	219.3	2.34104	69
Zymo Fecal Reference	COG0060	Missed	215.8	2.33405	70
Zymo Fecal Reference	COG0060	Near-complete	215.4	2.33325	71
Zymo Fecal Reference	COG0060	Near-complete	214.2	2.33082	72
Zymo Fecal Reference	COG0060	High-quality	200.9	2.30298	73
Zymo Fecal Reference	COG0060	Near-complete	198.2	2.2971	74
Zymo Fecal Reference	COG0060	Near-complete	195.1	2.29026	75
Zymo Fecal Reference	COG0060	Near-complete	194.3	2.28847	76
Zymo Fecal Reference	COG0060	Missed	183.2	2.26293	77
Zymo Fecal Reference	COG0060	Near-complete	182	2.26007	78
Zymo Fecal Reference	COG0060	Near-complete	174.2	2.24105	79
Zymo Fecal Reference	COG0060	Near-complete	171.9	2.23528	80
Zymo Fecal Reference	COG0060	Near-complete	162.7	2.21139	81
Zymo Fecal Reference	COG0060	Medium-quality	154.3	2.18837	82
Zymo Fecal Reference	COG0060	Near-complete	153.3	2.18554	83
Zymo Fecal Reference	COG0060	Near-complete	152.8	2.18412	84
Zymo Fecal Reference	COG0060	Near-complete	148.5	2.17173	85
Zymo Fecal Reference	COG0060	Near-complete	145.4	2.16256	86
Zymo Fecal Reference	COG0060	High-quality	139	2.14301	87
Zymo Fecal Reference	COG0060	Near-complete	138.9	2.1427	88
Zymo Fecal Reference	COG0060	Near-complete	138.7	2.14208	89
Zymo Fecal Reference	COG0060	Near-complete	134.1	2.12743	90
Zymo Fecal Reference	COG0060	Near-complete	128.4	2.10857	91
Zymo Fecal Reference	COG0060	Missed	118.5	2.07372	92
Zymo Fecal Reference	COG0060	Near-complete	116.9	2.06781	93
Zymo Fecal Reference	COG0060	Near-complete	115.3	2.06183	94
Zymo Fecal Reference	COG0060	Near-complete	114	2.0569	95
Zymo Fecal Reference	COG0060	Near-complete	112.8	2.05231	96
Zymo Fecal Reference	COG0060	High-quality	112.7	2.05192	97
Zymo Fecal Reference	COG0060	Near-complete	112.1	2.04961	98
Zymo Fecal Reference	COG0060	Near-complete	110.3	2.04258	99
Zymo Fecal Reference	COG0060	Missed	109.1	2.03782	100
Zymo Fecal Reference	COG0060	High-quality	108.7	2.03623	101
Zymo Fecal Reference	COG0060	Missed	108.1	2.03383	102
Zymo Fecal Reference	COG0060	Near-complete	107	2.02938	103
Zymo Fecal Reference	COG0060	Near-complete	101.6	2.00689	104
Zymo Fecal Reference	COG0060	Near-complete	101.1	2.00475	105
Zymo Fecal Reference	COG0060	Near-complete	98.97	1.9955	106
Zymo Fecal Reference	COG0060	Near-complete	95.4	1.97955	107
Zymo Fecal Reference	COG0060	Near-complete	95.1	1.97818	108
Zymo Fecal Reference	COG0060	Medium-quality	94.95	1.97749	109
Zymo Fecal Reference	COG0060	Medium-quality	92.39	1.96562	110
Zymo Fecal Reference	COG0060	Near-complete	92.36	1.96548	111
Zymo Fecal Reference	COG0060	High-quality	90.45	1.95641	112
Zymo Fecal Reference	COG0060	Near-complete	89.81	1.95332	113
Zymo Fecal Reference	COG0060	Missed	88.53	1.94709	114
Zymo Fecal Reference	COG0060	Near-complete	87.29	1.94096	115
Zymo Fecal Reference	COG0060	Near-complete	86.88	1.93892	116
Zymo Fecal Reference	COG0060	Near-complete	86.2	1.93551	117
Zymo Fecal Reference	COG0060	Near-complete	85.92	1.93409	118
Zymo Fecal Reference	COG0060	Near-complete	85.59	1.93242	119
Zymo Fecal Reference	COG0060	Near-complete	83.52	1.92179	120
Zymo Fecal Reference	COG0060	Near-complete	82.76	1.91782	121
Zymo Fecal Reference	COG0060	Medium-quality	82.09	1.91429	122
Zymo Fecal Reference	COG0060	High-quality	80.02	1.9032	123
Zymo Fecal Reference	COG0060	Near-complete	78.88	1.89697	124
Zymo Fecal Reference	COG0060	High-quality	77.03	1.88666	125
Zymo Fecal Reference	COG0060	Missed	75.82	1.87978	126
Zymo Fecal Reference	COG0060	Near-complete	75.6	1.87852	127
Zymo Fecal Reference	COG0060	Missed	72.43	1.85992	128
Zymo Fecal Reference	COG0060	High-quality	71.73	1.8557	129
Zymo Fecal Reference	COG0060	Near-complete	71.08	1.85175	130
Zymo Fecal Reference	COG0060	Missed	70.81	1.85009	131
Zymo Fecal Reference	COG0060	Missed	70.59	1.84874	132
Zymo Fecal Reference	COG0060	High-quality	70.55	1.8485	133
Zymo Fecal Reference	COG0060	Near-complete	69.42	1.84148	134
Zymo Fecal Reference	COG0060	Missed	68.98	1.83872	135
Zymo Fecal Reference	COG0060	Near-complete	68.77	1.8374	136
Zymo Fecal Reference	COG0060	High-quality	67.72	1.83072	137
Zymo Fecal Reference	COG0060	High-quality	67.25	1.82769	138
Zymo Fecal Reference	COG0060	Near-complete	67.08	1.82659	139
Zymo Fecal Reference	COG0060	High-quality	62.4	1.79518	140
Zymo Fecal Reference	COG0060	High-quality	61.17	1.78654	141
Zymo Fecal Reference	COG0060	High-quality	60.78	1.78376	142
Zymo Fecal Reference	COG0060	Missed	59.37	1.77357	143
Zymo Fecal Reference	COG0060	Near-complete	58.41	1.76649	144
Zymo Fecal Reference	COG0060	High-quality	57.78	1.76178	145
Zymo Fecal Reference	COG0060	Near-complete	57.6	1.76042	146
Zymo Fecal Reference	COG0060	High-quality	54.87	1.73933	147
Zymo Fecal Reference	COG0060	Near-complete	54.42	1.73576	148
Zymo Fecal Reference	COG0060	Missed	53.44	1.72787	149
Zymo Fecal Reference	COG0060	Near-complete	52.39	1.71925	150
Zymo Fecal Reference	COG0060	Near-complete	52.21	1.71775	151
Zymo Fecal Reference	COG0060	High-quality	51.64	1.71299	152
Zymo Fecal Reference	COG0060	Missed	50.83	1.70612	153
Zymo Fecal Reference	COG0060	Near-complete	48.84	1.68878	154
Zymo Fecal Reference	COG0060	Missed	48.16	1.68269	155
Zymo Fecal Reference	COG0060	Near-complete	48	1.68124	156
Zymo Fecal Reference	COG0060	Near-complete	44.43	1.64768	157
Zymo Fecal Reference	COG0060	Medium-quality	44.02	1.64365	158
Zymo Fecal Reference	COG0060	Missed	43.74	1.64088	159
Zymo Fecal Reference	COG0060	Near-complete	43.45	1.63799	160
Zymo Fecal Reference	COG0060	Missed	42.6	1.62941	161
Zymo Fecal Reference	COG0060	High-quality	42.54	1.6288	162
Zymo Fecal Reference	COG0060	High-quality	42.4	1.62737	163
Zymo Fecal Reference	COG0060	Near-complete	42.24	1.62572	164
Zymo Fecal Reference	COG0060	Near-complete	41.28	1.61574	165
Zymo Fecal Reference	COG0060	Near-complete	41.02	1.613	166
Zymo Fecal Reference	COG0060	Near-complete	40.61	1.60863	167
Zymo Fecal Reference	COG0060	Missed	40.29	1.6052	168
Zymo Fecal Reference	COG0060	Near-complete	39.74	1.59923	169
Zymo Fecal Reference	COG0060	Near-complete	39.59	1.59759	170
Zymo Fecal Reference	COG0060	High-quality	39.18	1.59306	171
Zymo Fecal Reference	COG0060	Missed	38.7	1.58771	172
Zymo Fecal Reference	COG0060	Near-complete	38.5	1.58546	173
Zymo Fecal Reference	COG0060	High-quality	37.65	1.57576	174
Zymo Fecal Reference	COG0060	Near-complete	37.05	1.56879	175
Zymo Fecal Reference	COG0060	Medium-quality	36.82	1.56608	176
Zymo Fecal Reference	COG0060	Near-complete	36.52	1.56253	177
Zymo Fecal Reference	COG0060	High-quality	36.34	1.56038	178
Zymo Fecal Reference	COG0060	Near-complete	35.19	1.54642	179
Zymo Fecal Reference	COG0060	Near-complete	34.91	1.54295	180
Zymo Fecal Reference	COG0060	Near-complete	34.5	1.53782	181
Zymo Fecal Reference	COG0060	High-quality	33.91	1.53033	182
Zymo Fecal Reference	COG0060	Near-complete	33.65	1.52699	183
Zymo Fecal Reference	COG0060	Near-complete	33.59	1.52621	184
Zymo Fecal Reference	COG0060	Near-complete	33.58	1.52608	185
Zymo Fecal Reference	COG0060	Near-complete	32.51	1.51202	186
Zymo Fecal Reference	COG0060	Missed	32.19	1.50772	187
Zymo Fecal Reference	COG0060	Near-complete	31.33	1.49596	188
Zymo Fecal Reference	COG0060	Near-complete	30.89	1.48982	189
Zymo Fecal Reference	COG0060	High-quality	30.45	1.48359	190
Zymo Fecal Reference	COG0060	Near-complete	30.04	1.4777	191
Zymo Fecal Reference	COG0060	Medium-quality	29.91	1.47582	192
Zymo Fecal Reference	COG0060	Near-complete	29.91	1.47582	193
Zymo Fecal Reference	COG0060	Near-complete	29.81	1.47436	194
Zymo Fecal Reference	COG0060	Missed	29.65	1.47202	195
Zymo Fecal Reference	COG0060	Near-complete	28.37	1.45286	196
Zymo Fecal Reference	COG0060	Near-complete	28.34	1.4524	197
Zymo Fecal Reference	COG0060	Near-complete	28.04	1.44778	198
Zymo Fecal Reference	COG0060	Missed	27.19	1.43441	199
Zymo Fecal Reference	COG0060	Missed	26.82	1.42846	200
Zymo Fecal Reference	COG0060	Missed	26.46	1.42259	201
Zymo Fecal Reference	COG0060	Near-complete	26.19	1.41814	202
Zymo Fecal Reference	COG0060	Near-complete	25.71	1.4101	203
Zymo Fecal Reference	COG0060	Missed	25.58	1.4079	204
Zymo Fecal Reference	COG0060	Near-complete	25.13	1.40019	205
Zymo Fecal Reference	COG0060	Near-complete	24.88	1.39585	206
Zymo Fecal Reference	COG0060	Near-complete	24.77	1.39393	207
Zymo Fecal Reference	COG0060	High-quality	24.74	1.3934	208
Zymo Fecal Reference	COG0060	Near-complete	24.69	1.39252	209
Zymo Fecal Reference	COG0060	Near-complete	24.6	1.39094	210
Zymo Fecal Reference	COG0060	Near-complete	24.33	1.38614	211
Zymo Fecal Reference	COG0060	Near-complete	24.11	1.3822	212
Zymo Fecal Reference	COG0060	Missed	23.68	1.37438	213
Zymo Fecal Reference	COG0060	Near-complete	23.65	1.37383	214
Zymo Fecal Reference	COG0060	Missed	23.62	1.37328	215
Zymo Fecal Reference	COG0060	Missed	23.39	1.36903	216
Zymo Fecal Reference	COG0060	Near-complete	23.24	1.36624	217
Zymo Fecal Reference	COG0060	Near-complete	22.56	1.35334	218
Zymo Fecal Reference	COG0060	Near-complete	22.55	1.35315	219
Zymo Fecal Reference	COG0060	High-quality	22.54	1.35295	220
Zymo Fecal Reference	COG0060	Near-complete	22.52	1.35257	221
Zymo Fecal Reference	COG0060	Near-complete	22.37	1.34967	222
Zymo Fecal Reference	COG0060	Near-complete	22.24	1.34713	223
Zymo Fecal Reference	COG0060	Near-complete	22.24	1.34713	224
Zymo Fecal Reference	COG0060	Near-complete	22.1	1.34439	225
Zymo Fecal Reference	COG0060	Near-complete	21.03	1.32284	226
Zymo Fecal Reference	COG0060	Missed	21.01	1.32243	227
Zymo Fecal Reference	COG0060	Near-complete	20.72	1.31639	228
Zymo Fecal Reference	COG0060	Near-complete	20.22	1.30578	229
Zymo Fecal Reference	COG0060	Near-complete	20.05	1.30211	230
Zymo Fecal Reference	COG0060	Near-complete	19.97	1.30038	231
Zymo Fecal Reference	COG0060	Near-complete	19.83	1.29732	232
Zymo Fecal Reference	COG0060	Near-complete	19.64	1.29314	233
Zymo Fecal Reference	COG0060	Near-complete	19.53	1.2907	234
Zymo Fecal Reference	COG0060	Near-complete	19.31	1.28578	235
Zymo Fecal Reference	COG0060	Near-complete	19.1	1.28103	236
Zymo Fecal Reference	COG0060	Near-complete	18.78	1.2737	237
Zymo Fecal Reference	COG0060	Missed	18.66	1.27091	238
Zymo Fecal Reference	COG0060	Medium-quality	18.48	1.2667	239
Zymo Fecal Reference	COG0060	Missed	18.39	1.26458	240
Zymo Fecal Reference	COG0060	Near-complete	18.32	1.26293	241
Zymo Fecal Reference	COG0060	Near-complete	17.94	1.25382	242
Zymo Fecal Reference	COG0060	Near-complete	17.63	1.24625	243
Zymo Fecal Reference	COG0060	Medium-quality	17.44	1.24155	244
Zymo Fecal Reference	COG0060	Missed	17.13	1.23376	245
Zymo Fecal Reference	COG0060	Near-complete	16.97	1.22968	246
Zymo Fecal Reference	COG0060	Near-complete	16.92	1.2284	247
Zymo Fecal Reference	COG0060	Near-complete	16.86	1.22686	248
Zymo Fecal Reference	COG0060	Medium-quality	16.83	1.22608	249
Zymo Fecal Reference	COG0060	Near-complete	16.81	1.22557	250
Zymo Fecal Reference	COG0060	Missed	16.65	1.22141	251
Zymo Fecal Reference	COG0060	High-quality	16.62	1.22063	252
Zymo Fecal Reference	COG0060	Medium-quality	16.06	1.20575	253
Zymo Fecal Reference	COG0060	Near-complete	16.02	1.20466	254
Zymo Fecal Reference	COG0060	High-quality	15.83	1.19948	255
Zymo Fecal Reference	COG0060	High-quality	15.71	1.19618	256
Zymo Fecal Reference	COG0060	Near-complete	15.56	1.19201	257
Zymo Fecal Reference	COG0060	Near-complete	15.43	1.18837	258
Zymo Fecal Reference	COG0060	Near-complete	15.13	1.17984	259
Zymo Fecal Reference	COG0060	High-quality	14.96	1.17493	260
Zymo Fecal Reference	COG0060	Near-complete	14.95	1.17464	261
Zymo Fecal Reference	COG0060	Near-complete	14.78	1.16967	262
Zymo Fecal Reference	COG0060	Near-complete	14.71	1.16761	263
Zymo Fecal Reference	COG0060	Missed	14.68	1.16673	264
Zymo Fecal Reference	COG0060	Near-complete	14.63	1.16524	265
Zymo Fecal Reference	COG0060	Near-complete	14.29	1.15503	266
Zymo Fecal Reference	COG0060	Missed	13.92	1.14364	267
Zymo Fecal Reference	COG0060	High-quality	13.26	1.12254	268
Zymo Fecal Reference	COG0060	High-quality	13.26	1.12254	269
Zymo Fecal Reference	COG0060	High-quality	12.96	1.11261	270
Zymo Fecal Reference	COG0060	Near-complete	12.84	1.10857	271
Zymo Fecal Reference	COG0060	Near-complete	12.82	1.10789	272
Zymo Fecal Reference	COG0060	Near-complete	12.63	1.1014	273
Zymo Fecal Reference	COG0060	Near-complete	12.57	1.09934	274
Zymo Fecal Reference	COG0060	High-quality	12.51	1.09726	275
Zymo Fecal Reference	COG0060	Near-complete	12.47	1.09587	276
Zymo Fecal Reference	COG0060	Near-complete	12.44	1.09482	277
Zymo Fecal Reference	COG0060	Near-complete	12.16	1.08493	278
Zymo Fecal Reference	COG0060	Missed	12.01	1.07954	279
Zymo Fecal Reference	COG0060	Near-complete	11.93	1.07664	280
Zymo Fecal Reference	COG0060	High-quality	11.86	1.07408	281
Zymo Fecal Reference	COG0060	Near-complete	11.75	1.07004	282
Zymo Fecal Reference	COG0060	Near-complete	11.6	1.06446	283
Zymo Fecal Reference	COG0060	Near-complete	11.6	1.06446	284
Zymo Fecal Reference	COG0060	Near-complete	11.43	1.05805	285
Zymo Fecal Reference	COG0060	Near-complete	11.41	1.05729	286
Zymo Fecal Reference	COG0060	High-quality	11.3	1.05308	287
Zymo Fecal Reference	COG0060	Near-complete	11.27	1.05192	288
Zymo Fecal Reference	COG0060	Near-complete	11.13	1.0465	289
Zymo Fecal Reference	COG0060	Missed	11.1	1.04532	290
Zymo Fecal Reference	COG0060	Near-complete	11.07	1.04415	291
Zymo Fecal Reference	COG0060	Near-complete	11.02	1.04218	292
Zymo Fecal Reference	COG0060	Near-complete	10.93	1.03862	293
Zymo Fecal Reference	COG0060	High-quality	10.53	1.02243	294
Zymo Fecal Reference	COG0060	Near-complete	10.52	1.02202	295
Zymo Fecal Reference	COG0060	Near-complete	10.42	1.01787	296
Zymo Fecal Reference	COG0060	Missed	10.38	1.0162	297
Zymo Fecal Reference	COG0060	Missed	10.16	1.00689	298
Zymo Fecal Reference	COG0060	Near-complete	10.09	1.00389	299
Zymo Fecal Reference	COG0060	Near-complete	10.07	1.00303	300
Zymo Fecal Reference	COG0060	Near-complete	10.06	1.0026	301
Zymo Fecal Reference	COG0060	High-quality	10.02	1.00087	302
Zymo Fecal Reference	COG0060	Near-complete	9.941	0.99743	303
Zymo Fecal Reference	COG0060	Near-complete	9.88	0.994757	304
Zymo Fecal Reference	COG0060	Near-complete	9.826	0.992377	305
Zymo Fecal Reference	COG0060	Missed	9.772	0.989983	306
Zymo Fecal Reference	COG0060	Near-complete	9.756	0.989272	307
Zymo Fecal Reference	COG0060	Missed	9.627	0.983491	308
Zymo Fecal Reference	COG0060	Near-complete	9.209	0.964212	309
Zymo Fecal Reference	COG0060	Near-complete	8.856	0.947238	310
Zymo Fecal Reference	COG0060	Near-complete	8.844	0.946649	311
Zymo Fecal Reference	COG0060	High-quality	8.816	0.945272	312
Zymo Fecal Reference	COG0060	High-quality	8.774	0.943198	313
Zymo Fecal Reference	COG0060	Near-complete	8.614	0.935205	314
Zymo Fecal Reference	COG0060	Near-complete	8.596	0.934296	315
Zymo Fecal Reference	COG0060	Near-complete	8.453	0.927011	316
Zymo Fecal Reference	COG0060	Near-complete	8.345	0.921426	317
Zymo Fecal Reference	COG0060	Near-complete	8.332	0.920749	318
Zymo Fecal Reference	COG0060	High-quality	8.164	0.911903	319
Zymo Fecal Reference	COG0060	Near-complete	8.085	0.90768	320
Zymo Fecal Reference	COG0060	Near-complete	8.071	0.906927	321
Zymo Fecal Reference	COG0060	Near-complete	8.064	0.906551	322
Zymo Fecal Reference	COG0060	Medium-quality	8.055	0.906066	323
Zymo Fecal Reference	COG0060	Near-complete	7.986	0.902329	324
Zymo Fecal Reference	COG0060	Near-complete	7.977	0.90184	325
Zymo Fecal Reference	COG0060	Missed	7.87	0.895975	326
Zymo Fecal Reference	COG0060	High-quality	7.751	0.889358	327
Zymo Fecal Reference	COG0060	Near-complete	7.741	0.888797	328
Zymo Fecal Reference	COG0060	High-quality	7.712	0.887167	329
Zymo Fecal Reference	COG0060	Near-complete	7.692	0.886039	330
Zymo Fecal Reference	COG0060	High-quality	7.676	0.885135	331
Zymo Fecal Reference	COG0060	Missed	7.556	0.878292	332
Zymo Fecal Reference	COG0060	High-quality	7.512	0.875756	333
Zymo Fecal Reference	COG0060	Near-complete	7.493	0.874656	334
Zymo Fecal Reference	COG0060	Missed	7.487	0.874308	335
Zymo Fecal Reference	COG0060	Missed	7.452	0.872273	336
Zymo Fecal Reference	COG0060	Missed	7.346	0.866051	337
Zymo Fecal Reference	COG0060	Near-complete	7.296	0.863085	338
Zymo Fecal Reference	COG0060	High-quality	7.252	0.860458	339
Zymo Fecal Reference	COG0060	High-quality	7.251	0.860398	340
Zymo Fecal Reference	COG0060	Missed	7.21	0.857935	341
Zymo Fecal Reference	COG0060	Near-complete	7.169	0.855459	342
Zymo Fecal Reference	COG0060	Missed	7.142	0.85382	343
Zymo Fecal Reference	COG0060	Near-complete	7.135	0.853394	344
Zymo Fecal Reference	COG0060	High-quality	7.085	0.85034	345
Zymo Fecal Reference	COG0060	Near-complete	7.074	0.849665	346
Zymo Fecal Reference	COG0060	Medium-quality	6.975	0.843544	347
Zymo Fecal Reference	COG0060	Near-complete	6.962	0.842734	348
Zymo Fecal Reference	COG0060	Near-complete	6.959	0.842547	349
Zymo Fecal Reference	COG0060	Near-complete	6.876	0.837336	350
Zymo Fecal Reference	COG0060	Missed	6.867	0.836767	351
Zymo Fecal Reference	COG0060	Near-complete	6.721	0.827434	352
Zymo Fecal Reference	COG0060	Near-complete	6.657	0.823279	353
Zymo Fecal Reference	COG0060	Near-complete	6.637	0.821972	354
Zymo Fecal Reference	COG0060	Near-complete	6.609	0.820136	355
Zymo Fecal Reference	COG0060	High-quality	6.543	0.815777	356
Zymo Fecal Reference	COG0060	Missed	6.525	0.814581	357
Zymo Fecal Reference	COG0060	Near-complete	6.479	0.811508	358
Zymo Fecal Reference	COG0060	High-quality	6.408	0.806723	359
Zymo Fecal Reference	COG0060	High-quality	6.4	0.80618	360
Zymo Fecal Reference	COG0060	High-quality	6.368	0.804003	361
Zymo Fecal Reference	COG0060	High-quality	6.368	0.804003	362
Zymo Fecal Reference	COG0060	Near-complete	6.353	0.802979	363
Zymo Fecal Reference	COG0060	Near-complete	6.287	0.798443	364
Zymo Fecal Reference	COG0060	High-quality	6.217	0.793581	365
Zymo Fecal Reference	COG0060	High-quality	6.193	0.791901	366
Zymo Fecal Reference	COG0060	High-quality	6.165	0.789933	367
Zymo Fecal Reference	COG0060	Near-complete	6.137	0.787956	368
Zymo Fecal Reference	COG0060	High-quality	6.094	0.784902	369
Zymo Fecal Reference	COG0060	Missed	6.09	0.784617	370
Zymo Fecal Reference	COG0060	Near-complete	6.041	0.781109	371
Zymo Fecal Reference	COG0060	High-quality	5.968	0.775829	372
Zymo Fecal Reference	COG0060	Missed	5.953	0.774736	373
Zymo Fecal Reference	COG0060	High-quality	5.918	0.772175	374
Zymo Fecal Reference	COG0060	High-quality	5.915	0.771955	375
Zymo Fecal Reference	COG0060	High-quality	5.751	0.759743	376
Zymo Fecal Reference	COG0060	Missed	5.73	0.758155	377
Zymo Fecal Reference	COG0060	High-quality	5.64	0.751279	378
Zymo Fecal Reference	COG0060	Missed	5.636	0.750971	379
Zymo Fecal Reference	COG0060	High-quality	5.636	0.750971	380
Zymo Fecal Reference	COG0060	Near-complete	5.619	0.749659	381
Zymo Fecal Reference	COG0060	Near-complete	5.555	0.744684	382
Zymo Fecal Reference	COG0060	High-quality	5.475	0.738384	383
Zymo Fecal Reference	COG0060	Missed	5.474	0.738305	384
Zymo Fecal Reference	COG0060	High-quality	5.465	0.73759	385
Zymo Fecal Reference	COG0060	High-quality	5.398	0.732233	386
Zymo Fecal Reference	COG0060	Missed	5.326	0.726401	387
Zymo Fecal Reference	COG0060	Missed	5.295	0.723866	388
Zymo Fecal Reference	COG0060	Medium-quality	5.278	0.722469	389
Zymo Fecal Reference	COG0060	Near-complete	5.259	0.720903	390
Zymo Fecal Reference	COG0060	Missed	5.242	0.719497	391
Zymo Fecal Reference	COG0060	High-quality	5.222	0.717837	392
Zymo Fecal Reference	COG0060	High-quality	5.204	0.716337	393
Zymo Fecal Reference	COG0060	Missed	5.158	0.712481	394
Zymo Fecal Reference	COG0060	High-quality	5.153	0.71206	395
Zymo Fecal Reference	COG0060	High-quality	5.138	0.710794	396
Zymo Fecal Reference	COG0060	Missed	5.132	0.710287	397
Zymo Fecal Reference	COG0060	High-quality	5.083	0.70612	398
Zymo Fecal Reference	COG0060	Medium-quality	5.08	0.705864	399
Zymo Fecal Reference	COG0060	Medium-quality	5.044	0.702775	400
Zymo Fecal Reference	COG0060	Medium-quality	5.012	0.700011	401
Zymo Fecal Reference	COG0060	High-quality	5.001	0.699057	402
Zymo Fecal Reference	COG0060	Near-complete	4.966	0.696007	403
Zymo Fecal Reference	COG0060	Missed	4.912	0.691258	404
Zymo Fecal Reference	COG0060	Missed	4.909	0.690993	405
Zymo Fecal Reference	COG0060	High-quality	4.897	0.68993	406
Zymo Fecal Reference	COG0060	Near-complete	4.858	0.686458	407
Zymo Fecal Reference	COG0060	High-quality	4.841	0.684935	408
Zymo Fecal Reference	COG0060	Medium-quality	4.782	0.67961	409
Zymo Fecal Reference	COG0060	High-quality	4.73	0.674861	410
Zymo Fecal Reference	COG0060	Medium-quality	4.715	0.673482	411
Zymo Fecal Reference	COG0060	High-quality	4.681	0.670339	412
Zymo Fecal Reference	COG0060	High-quality	4.672	0.669503	413
Zymo Fecal Reference	COG0060	High-quality	4.656	0.668013	414
Zymo Fecal Reference	COG0060	Missed	4.644	0.666892	415
Zymo Fecal Reference	COG0060	Missed	4.64	0.666518	416
Zymo Fecal Reference	COG0060	Medium-quality	4.581	0.66096	417
Zymo Fecal Reference	COG0060	Missed	4.576	0.660486	418
Zymo Fecal Reference	COG0060	High-quality	4.548	0.65782	419
Zymo Fecal Reference	COG0060	Medium-quality	4.541	0.657152	420
Zymo Fecal Reference	COG0060	Medium-quality	4.538	0.656864	421
Zymo Fecal Reference	COG0060	Medium-quality	4.487	0.651956	422
Zymo Fecal Reference	COG0060	High-quality	4.322	0.635685	423
Zymo Fecal Reference	COG0060	Missed	4.311	0.634578	424
Zymo Fecal Reference	COG0060	High-quality	4.259	0.629308	425
Zymo Fecal Reference	COG0060	Missed	4.181	0.62128	426
Zymo Fecal Reference	COG0060	Medium-quality	4.175	0.620656	427
Zymo Fecal Reference	COG0060	Medium-quality	4.114	0.614264	428
Zymo Fecal Reference	COG0060	Medium-quality	4.092	0.611936	429
Zymo Fecal Reference	COG0060	Missed	4.091	0.611829	430
Zymo Fecal Reference	COG0060	Medium-quality	4.065	0.609061	431
Zymo Fecal Reference	COG0060	Missed	3.99	0.600973	432
Zymo Fecal Reference	COG0060	Medium-quality	3.978	0.599665	433
Zymo Fecal Reference	COG0060	Missed	3.927	0.594061	434
Zymo Fecal Reference	COG0060	Missed	3.921	0.593397	435
Zymo Fecal Reference	COG0060	Medium-quality	3.898	0.590842	436
Zymo Fecal Reference	COG0060	High-quality	3.894	0.590396	437
Zymo Fecal Reference	COG0060	Missed	3.884	0.589279	438
Zymo Fecal Reference	COG0060	High-quality	3.876	0.588384	439
Zymo Fecal Reference	COG0060	Missed	3.875	0.588272	440
Zymo Fecal Reference	COG0060	Missed	3.847	0.585122	441
Zymo Fecal Reference	COG0060	High-quality	3.842	0.584557	442
Zymo Fecal Reference	COG0060	Missed	3.821	0.582177	443
Zymo Fecal Reference	COG0060	Missed	3.812	0.581153	444
Zymo Fecal Reference	COG0060	Missed	3.792	0.578868	445
Zymo Fecal Reference	COG0060	Missed	3.752	0.574263	446
Zymo Fecal Reference	COG0060	Missed	3.742	0.573104	447
Zymo Fecal Reference	COG0060	Medium-quality	3.739	0.572755	448
Zymo Fecal Reference	COG0060	Missed	3.721	0.57066	449
Zymo Fecal Reference	COG0060	High-quality	3.707	0.569023	450
Zymo Fecal Reference	COG0060	High-quality	3.699	0.568084	451
Zymo Fecal Reference	COG0060	Medium-quality	3.695	0.567614	452
Zymo Fecal Reference	COG0060	Missed	3.689	0.566909	453
Zymo Fecal Reference	COG0060	High-quality	3.683	0.566202	454
Zymo Fecal Reference	COG0060	Missed	3.664	0.563955	455
Zymo Fecal Reference	COG0060	High-quality	3.662	0.563718	456
Zymo Fecal Reference	COG0060	Medium-quality	3.641	0.561221	457
Zymo Fecal Reference	COG0060	High-quality	3.621	0.558829	458
Zymo Fecal Reference	COG0060	Medium-quality	3.59	0.555094	459
Zymo Fecal Reference	COG0060	Missed	3.566	0.552181	460
Zymo Fecal Reference	COG0060	Missed	3.507	0.544936	461
Zymo Fecal Reference	COG0060	Missed	3.495	0.543447	462
Zymo Fecal Reference	COG0060	Medium-quality	3.494	0.543323	463
Zymo Fecal Reference	COG0060	High-quality	3.478	0.54133	464
Zymo Fecal Reference	COG0060	Missed	3.446	0.537315	465
Zymo Fecal Reference	COG0060	Missed	3.443	0.536937	466
Zymo Fecal Reference	COG0060	Missed	3.386	0.529687	467
Zymo Fecal Reference	COG0060	Missed	3.378	0.52866	468
Zymo Fecal Reference	COG0060	Missed	3.341	0.523876	469
Zymo Fecal Reference	COG0060	Near-complete	3.317	0.520745	470
Zymo Fecal Reference	COG0060	Missed	3.279	0.515741	471
Zymo Fecal Reference	COG0060	High-quality	3.278	0.515609	472
Zymo Fecal Reference	COG0060	Missed	3.263	0.513617	473
Zymo Fecal Reference	COG0060	Missed	3.241	0.510679	474
Zymo Fecal Reference	COG0060	Medium-quality	3.238	0.510277	475
Zymo Fecal Reference	COG0060	Missed	3.229	0.509068	476
Zymo Fecal Reference	COG0060	Medium-quality	3.194	0.504335	477
Zymo Fecal Reference	COG0060	Missed	3.172	0.501333	478
Zymo Fecal Reference	COG0060	Missed	3.151	0.498448	479
Zymo Fecal Reference	COG0060	Medium-quality	3.138	0.496653	480
Zymo Fecal Reference	COG0060	Medium-quality	3.137	0.496515	481
Zymo Fecal Reference	COG0060	Missed	3.131	0.495683	482
Zymo Fecal Reference	COG0060	Missed	3.067	0.486714	483
Zymo Fecal Reference	COG0060	Medium-quality	2.998	0.476832	484
Zymo Fecal Reference	COG0060	Missed	2.982	0.474508	485
Zymo Fecal Reference	COG0060	Missed	2.974	0.473341	486
Zymo Fecal Reference	COG0060	Missed	2.963	0.471732	487
Zymo Fecal Reference	COG0060	Missed	2.931	0.467016	488
Zymo Fecal Reference	COG0060	High-quality	2.921	0.465532	489
Zymo Fecal Reference	COG0060	High-quality	2.904	0.462997	490
Zymo Fecal Reference	COG0060	Missed	2.877	0.45894	491
Zymo Fecal Reference	COG0060	Medium-quality	2.868	0.457579	492
Zymo Fecal Reference	COG0060	Medium-quality	2.852	0.45515	493
Zymo Fecal Reference	COG0060	Missed	2.851	0.454997	494
Zymo Fecal Reference	COG0060	Missed	2.808	0.448397	495
Zymo Fecal Reference	COG0060	Missed	2.804	0.447778	496
Zymo Fecal Reference	COG0060	Medium-quality	2.799	0.447003	497
Zymo Fecal Reference	COG0060	Missed	2.793	0.446071	498
Zymo Fecal Reference	COG0060	Missed	2.792	0.445915	499
Zymo Fecal Reference	COG0060	High-quality	2.778	0.443732	500
Zymo Fecal Reference	COG0060	Missed	2.776	0.443419	501
Zymo Fecal Reference	COG0060	Missed	2.687	0.429268	502
Zymo Fecal Reference	COG0060	High-quality	2.594	0.41397	503
Zymo Fecal Reference	COG0060	Medium-quality	2.558	0.407901	504
Zymo Fecal Reference	COG0060	Missed	2.554	0.407221	505
Zymo Fecal Reference	COG0060	Missed	2.486	0.395501	506
Zymo Fecal Reference	COG0060	Missed	2.486	0.395501	507
Zymo Fecal Reference	COG0060	Missed	2.437	0.386856	508
Zymo Fecal Reference	COG0060	Missed	2.435	0.386499	509
Zymo Fecal Reference	COG0060	Missed	2.431	0.385785	510
Zymo Fecal Reference	COG0060	Missed	2.403	0.380754	511
Zymo Fecal Reference	COG0060	High-quality	2.34	0.369216	512
Zymo Fecal Reference	COG0060	Missed	2.327	0.366796	513
Zymo Fecal Reference	COG0060	Missed	2.325	0.366423	514
Zymo Fecal Reference	COG0060	High-quality	2.279	0.357744	515
Zymo Fecal Reference	COG0060	Missed	2.174	0.33726	516
Zymo Fecal Reference	COG0060	Missed	2.169	0.33626	517
Zymo Fecal Reference	COG0060	Medium-quality	2.162	0.334856	518
Zymo Fecal Reference	COG0060	Missed	2.071	0.31618	519
Zymo Fecal Reference	COG0060	Missed	2.056	0.313023	520
Zymo Fecal Reference	COG0060	Missed	1.888	0.276002	521
Zymo Fecal Reference	COG0060	Missed	1.734	0.239049	522
Zymo Fecal Reference	COG0060	Missed	1.641	0.215109	523
Zymo Fecal Reference	COG0060	Missed	1.618	0.208979	524
Zymo Fecal Reference	COG0060	Missed	1.466	0.166134	525

## Sheet: Figure 2c
Figure 2c
Dataset	gene	MAG	coverage	log10_coverage	rank
Soil	COG0060	Missed	1740	3.24055	1
Soil	COG0060	High-quality	284	2.45332	2
Soil	COG0060	Missed	277.3	2.44295	3
Soil	COG0060	Medium-quality	252.5	2.40226	4
Soil	COG0060	Near-complete	248.1	2.39463	5
Soil	COG0060	Missed	237.9	2.37639	6
Soil	COG0060	High-quality	215.3	2.33304	7
Soil	COG0060	Missed	198	2.29667	8
Soil	COG0060	Near-complete	191.8	2.28285	9
Soil	COG0060	High-quality	189.2	2.27692	10
Soil	COG0060	Missed	188.8	2.276	11
Soil	COG0060	Missed	178.9	2.25261	12
Soil	COG0060	Missed	177.3	2.24871	13
Soil	COG0060	Medium-quality	173	2.23805	14
Soil	COG0060	High-quality	159	2.2014	15
Soil	COG0060	Near-complete	143.7	2.15746	16
Soil	COG0060	Near-complete	138.3	2.14082	17
Soil	COG0060	Missed	125.8	2.09968	18
Soil	COG0060	Missed	124	2.09342	19
Soil	COG0060	Near-complete	123.9	2.09307	20
Soil	COG0060	Missed	119.3	2.07664	21
Soil	COG0060	Missed	116	2.06446	22
Soil	COG0060	Near-complete	114	2.0569	23
Soil	COG0060	Near-complete	112.2	2.04999	24
Soil	COG0060	Missed	111.8	2.04844	25
Soil	COG0060	Missed	103.8	2.0162	26
Soil	COG0060	Near-complete	101.1	2.00475	27
Soil	COG0060	Medium-quality	100.8	2.00346	28
Soil	COG0060	High-quality	99.02	1.99572	29
Soil	COG0060	Missed	95.66	1.98073	30
Soil	COG0060	Near-complete	93.7	1.97174	31
Soil	COG0060	High-quality	91.52	1.96152	32
Soil	COG0060	Near-complete	90.86	1.95837	33
Soil	COG0060	Near-complete	90.7	1.95761	34
Soil	COG0060	High-quality	89.94	1.95395	35
Soil	COG0060	High-quality	89.76	1.95308	36
Soil	COG0060	Missed	87.1	1.94002	37
Soil	COG0060	Missed	86.56	1.93732	38
Soil	COG0060	Missed	86.27	1.93586	39
Soil	COG0060	Near-complete	86.08	1.9349	40
Soil	COG0060	Missed	85.47	1.93181	41
Soil	COG0060	Missed	84.62	1.92747	42
Soil	COG0060	High-quality	84.37	1.92619	43
Soil	COG0060	Near-complete	83.88	1.92366	44
Soil	COG0060	High-quality	82.89	1.9185	45
Soil	COG0060	High-quality	82.49	1.9164	46
Soil	COG0060	High-quality	82.4	1.91593	47
Soil	COG0060	Near-complete	81.9	1.91328	48
Soil	COG0060	Missed	81.81	1.91281	49
Soil	COG0060	Medium-quality	80.37	1.90509	50
Soil	COG0060	High-quality	79.92	1.90266	51
Soil	COG0060	High-quality	79.11	1.89823	52
Soil	COG0060	Medium-quality	78.94	1.8973	53
Soil	COG0060	Missed	78.7	1.89597	54
Soil	COG0060	Missed	78.09	1.8926	55
Soil	COG0060	Near-complete	77.7	1.89042	56
Soil	COG0060	High-quality	76.31	1.88258	57
Soil	COG0060	Medium-quality	75.86	1.88001	58
Soil	COG0060	High-quality	75.58	1.87841	59
Soil	COG0060	Medium-quality	73.87	1.86847	60
Soil	COG0060	High-quality	72.93	1.86291	61
Soil	COG0060	High-quality	72.45	1.86004	62
Soil	COG0060	Missed	72.21	1.8586	63
Soil	COG0060	Near-complete	71.99	1.85727	64
Soil	COG0060	High-quality	71.75	1.85582	65
Soil	COG0060	Near-complete	71.75	1.85582	66
Soil	COG0060	Missed	71.36	1.85345	67
Soil	COG0060	Medium-quality	70.72	1.84954	68
Soil	COG0060	Near-complete	70.32	1.84708	69
Soil	COG0060	Near-complete	70.3	1.84696	70
Soil	COG0060	Near-complete	70.04	1.84535	71
Soil	COG0060	Missed	69.93	1.84466	72
Soil	COG0060	High-quality	69.64	1.84286	73
Soil	COG0060	Missed	67.85	1.83155	74
Soil	COG0060	High-quality	67.57	1.82975	75
Soil	COG0060	Missed	66.56	1.82321	76
Soil	COG0060	Missed	66.55	1.82315	77
Soil	COG0060	High-quality	66.24	1.82112	78
Soil	COG0060	Missed	65.7	1.81757	79
Soil	COG0060	Near-complete	65.63	1.8171	80
Soil	COG0060	Near-complete	65.16	1.81398	81
Soil	COG0060	Missed	65.09	1.81351	82
Soil	COG0060	High-quality	64.98	1.81278	83
Soil	COG0060	Near-complete	64.63	1.81043	84
Soil	COG0060	High-quality	64.35	1.80855	85
Soil	COG0060	Missed	64.08	1.80672	86
Soil	COG0060	Missed	62.77	1.79775	87
Soil	COG0060	Near-complete	62.62	1.79671	88
Soil	COG0060	High-quality	62.2	1.79379	89
Soil	COG0060	High-quality	62.12	1.79323	90
Soil	COG0060	High-quality	61.82	1.79113	91
Soil	COG0060	High-quality	61.82	1.79113	92
Soil	COG0060	High-quality	61.82	1.79113	93
Soil	COG0060	Missed	61.75	1.79064	94
Soil	COG0060	Missed	61.25	1.78711	95
Soil	COG0060	Missed	61.13	1.78625	96
Soil	COG0060	Near-complete	60.95	1.78497	97
Soil	COG0060	Near-complete	60.94	1.7849	98
Soil	COG0060	Missed	60.91	1.78469	99
Soil	COG0060	High-quality	60.91	1.78469	100
Soil	COG0060	High-quality	60.63	1.78269	101
Soil	COG0060	Missed	60.47	1.78154	102
Soil	COG0060	Near-complete	60.32	1.78046	103
Soil	COG0060	Medium-quality	60.09	1.7788	104
Soil	COG0060	Missed	60.04	1.77844	105
Soil	COG0060	Medium-quality	59.89	1.77735	106
Soil	COG0060	Missed	59.47	1.7743	107
Soil	COG0060	Missed	58.87	1.76989	108
Soil	COG0060	High-quality	58.67	1.76842	109
Soil	COG0060	Near-complete	58.52	1.7673	110
Soil	COG0060	Missed	58.49	1.76708	111
Soil	COG0060	Missed	58.34	1.76597	112
Soil	COG0060	Near-complete	58.22	1.76507	113
Soil	COG0060	Missed	58.18	1.76477	114
Soil	COG0060	Near-complete	57.96	1.76313	115
Soil	COG0060	Missed	57.85	1.7623	116
Soil	COG0060	Near-complete	57.82	1.76208	117
Soil	COG0060	Near-complete	57.5	1.75967	118
Soil	COG0060	Near-complete	56.42	1.75143	119
Soil	COG0060	Near-complete	56.13	1.7492	120
Soil	COG0060	Near-complete	55.93	1.74764	121
Soil	COG0060	Missed	55.86	1.7471	122
Soil	COG0060	Near-complete	55.58	1.74492	123
Soil	COG0060	Near-complete	55.51	1.74437	124
Soil	COG0060	Near-complete	55.51	1.74437	125
Soil	COG0060	Missed	55.04	1.74068	126
Soil	COG0060	Near-complete	54.74	1.7383	127
Soil	COG0060	Near-complete	54.67	1.73775	128
Soil	COG0060	High-quality	54.44	1.73592	129
Soil	COG0060	Missed	54.22	1.73416	130
Soil	COG0060	High-quality	53.95	1.73199	131
Soil	COG0060	Near-complete	53.6	1.72916	132
Soil	COG0060	Medium-quality	53.19	1.72583	133
Soil	COG0060	Missed	53.18	1.72575	134
Soil	COG0060	Medium-quality	53.08	1.72493	135
Soil	COG0060	High-quality	52.68	1.72165	136
Soil	COG0060	Missed	52.6	1.72099	137
Soil	COG0060	Near-complete	52.36	1.719	138
Soil	COG0060	Missed	52.35	1.71892	139
Soil	COG0060	High-quality	51.82	1.7145	140
Soil	COG0060	Missed	51.72	1.71366	141
Soil	COG0060	Medium-quality	51.69	1.71341	142
Soil	COG0060	Missed	51.63	1.7129	143
Soil	COG0060	Missed	51.6	1.71265	144
Soil	COG0060	High-quality	51.51	1.71189	145
Soil	COG0060	Near-complete	51.28	1.70995	146
Soil	COG0060	Missed	51.18	1.7091	147
Soil	COG0060	Missed	51.15	1.70885	148
Soil	COG0060	Near-complete	51.04	1.70791	149
Soil	COG0060	High-quality	51	1.70757	150
Soil	COG0060	Near-complete	50.3	1.70157	151
Soil	COG0060	Missed	50.29	1.70148	152
Soil	COG0060	High-quality	50.22	1.70088	153
Soil	COG0060	High-quality	50.2	1.7007	154
Soil	COG0060	Near-complete	50.18	1.70053	155
Soil	COG0060	Missed	49.46	1.69425	156
Soil	COG0060	Missed	49.35	1.69329	157
Soil	COG0060	Missed	49.12	1.69126	158
Soil	COG0060	Near-complete	49.06	1.69073	159
Soil	COG0060	High-quality	49.03	1.69046	160
Soil	COG0060	Near-complete	49.03	1.69046	161
Soil	COG0060	Missed	48.92	1.68949	162
Soil	COG0060	Near-complete	48.62	1.68681	163
Soil	COG0060	Missed	48.5	1.68574	164
Soil	COG0060	Missed	48.45	1.68529	165
Soil	COG0060	High-quality	47.69	1.67843	166
Soil	COG0060	Near-complete	47.6	1.67761	167
Soil	COG0060	Near-complete	47.51	1.67679	168
Soil	COG0060	Missed	47.15	1.67348	169
Soil	COG0060	Missed	46.71	1.66941	170
Soil	COG0060	Near-complete	46.66	1.66894	171
Soil	COG0060	Near-complete	46.15	1.66417	172
Soil	COG0060	Near-complete	45.92	1.662	173
Soil	COG0060	Near-complete	45.75	1.66039	174
Soil	COG0060	Near-complete	45.55	1.65849	175
Soil	COG0060	Missed	45.45	1.65753	176
Soil	COG0060	Missed	45.44	1.65744	177
Soil	COG0060	High-quality	45.39	1.65696	178
Soil	COG0060	Near-complete	45.32	1.65629	179
Soil	COG0060	High-quality	45.3	1.6561	180
Soil	COG0060	Medium-quality	45.28	1.65591	181
Soil	COG0060	Missed	45.22	1.65533	182
Soil	COG0060	Near-complete	45.19	1.65504	183
Soil	COG0060	High-quality	44.97	1.65292	184
Soil	COG0060	Near-complete	44.94	1.65263	185
Soil	COG0060	Near-complete	44.87	1.65196	186
Soil	COG0060	High-quality	44.87	1.65196	187
Soil	COG0060	Near-complete	44.85	1.65176	188
Soil	COG0060	Missed	44.83	1.65157	189
Soil	COG0060	Near-complete	44.7	1.65031	190
Soil	COG0060	Missed	44.68	1.65011	191
Soil	COG0060	Near-complete	44.61	1.64943	192
Soil	COG0060	Missed	44.57	1.64904	193
Soil	COG0060	Missed	44.57	1.64904	194
Soil	COG0060	Near-complete	44.32	1.6466	195
Soil	COG0060	Near-complete	44.23	1.64572	196
Soil	COG0060	High-quality	44	1.64345	197
Soil	COG0060	Missed	43.87	1.64217	198
Soil	COG0060	High-quality	43.68	1.64028	199
Soil	COG0060	Missed	43.51	1.63859	200
Soil	COG0060	High-quality	43.26	1.63609	201
Soil	COG0060	Near-complete	43.24	1.63589	202
Soil	COG0060	Near-complete	43.17	1.63518	203
Soil	COG0060	Near-complete	43.1	1.63448	204
Soil	COG0060	Missed	43.04	1.63387	205
Soil	COG0060	Near-complete	42.82	1.63165	206
Soil	COG0060	Missed	42.72	1.63063	207
Soil	COG0060	Near-complete	42.6	1.62941	208
Soil	COG0060	Near-complete	42.58	1.62921	209
Soil	COG0060	Missed	42.57	1.6291	210
Soil	COG0060	Medium-quality	42.4	1.62737	211
Soil	COG0060	Missed	42.09	1.62418	212
Soil	COG0060	Near-complete	41.95	1.62273	213
Soil	COG0060	Near-complete	41.82	1.62138	214
Soil	COG0060	Near-complete	41.55	1.61857	215
Soil	COG0060	Near-complete	41.53	1.61836	216
Soil	COG0060	Missed	41.52	1.61826	217
Soil	COG0060	High-quality	41.43	1.61731	218
Soil	COG0060	High-quality	41.29	1.61584	219
Soil	COG0060	Near-complete	41.24	1.61532	220
Soil	COG0060	Near-complete	41.21	1.615	221
Soil	COG0060	Near-complete	41.14	1.61426	222
Soil	COG0060	Missed	40.67	1.60927	223
Soil	COG0060	High-quality	40.54	1.60788	224
Soil	COG0060	Missed	40.45	1.60692	225
Soil	COG0060	Near-complete	40.36	1.60595	226
Soil	COG0060	Missed	40.24	1.60466	227
Soil	COG0060	Near-complete	40.09	1.60304	228
Soil	COG0060	Missed	40.02	1.60228	229
Soil	COG0060	Near-complete	40.01	1.60217	230
Soil	COG0060	Near-complete	40.01	1.60217	231
Soil	COG0060	High-quality	39.9	1.60097	232
Soil	COG0060	Missed	39.84	1.60032	233
Soil	COG0060	High-quality	39.69	1.59868	234
Soil	COG0060	High-quality	39.67	1.59846	235
Soil	COG0060	Near-complete	39.52	1.59682	236
Soil	COG0060	High-quality	39.39	1.59539	237
Soil	COG0060	Near-complete	39.32	1.59461	238
Soil	COG0060	Missed	39.3	1.59439	239
Soil	COG0060	Missed	39.23	1.59362	240
Soil	COG0060	High-quality	39.22	1.59351	241
Soil	COG0060	Near-complete	39.22	1.59351	242
Soil	COG0060	Missed	39.18	1.59306	243
Soil	COG0060	Missed	39.15	1.59273	244
Soil	COG0060	High-quality	39.04	1.59151	245
Soil	COG0060	Near-complete	39.01	1.59118	246
Soil	COG0060	Missed	38.89	1.58984	247
Soil	COG0060	Medium-quality	38.86	1.5895	248
Soil	COG0060	Near-complete	38.83	1.58917	249
Soil	COG0060	High-quality	38.49	1.58535	250
Soil	COG0060	Near-complete	38.48	1.58524	251
Soil	COG0060	Missed	38.46	1.58501	252
Soil	COG0060	Missed	38.4	1.58433	253
Soil	COG0060	High-quality	38.4	1.58433	254
Soil	COG0060	Near-complete	38.39	1.58422	255
Soil	COG0060	High-quality	38.2	1.58206	256
Soil	COG0060	Near-complete	38.08	1.5807	257
Soil	COG0060	Missed	37.89	1.57852	258
Soil	COG0060	High-quality	37.88	1.57841	259
Soil	COG0060	Missed	37.79	1.57738	260
Soil	COG0060	Missed	37.65	1.57576	261
Soil	COG0060	Near-complete	37.63	1.57553	262
Soil	COG0060	High-quality	37.58	1.57496	263
Soil	COG0060	Missed	37.45	1.57345	264
Soil	COG0060	High-quality	37.4	1.57287	265
Soil	COG0060	Missed	37.36	1.57241	266
Soil	COG0060	Near-complete	37.2	1.57054	267
Soil	COG0060	Near-complete	37.07	1.56902	268
Soil	COG0060	Near-complete	37	1.5682	269
Soil	COG0060	High-quality	36.95	1.56761	270
Soil	COG0060	Near-complete	36.9	1.56703	271
Soil	COG0060	High-quality	36.84	1.56632	272
Soil	COG0060	Near-complete	36.83	1.5662	273
Soil	COG0060	Near-complete	36.79	1.56573	274
Soil	COG0060	Near-complete	36.75	1.56526	275
Soil	COG0060	Near-complete	36.68	1.56443	276
Soil	COG0060	Medium-quality	36.65	1.56407	277
Soil	COG0060	Missed	36.6	1.56348	278
Soil	COG0060	Missed	36.49	1.56217	279
Soil	COG0060	Missed	36.43	1.56146	280
Soil	COG0060	Missed	36.42	1.56134	281
Soil	COG0060	Missed	36.36	1.56062	282
Soil	COG0060	Medium-quality	36.26	1.55943	283
Soil	COG0060	Missed	36.16	1.55823	284
Soil	COG0060	Missed	36.15	1.55811	285
Soil	COG0060	Near-complete	36.15	1.55811	286
Soil	COG0060	High-quality	36.13	1.55787	287
Soil	COG0060	Near-complete	36.07	1.55715	288
Soil	COG0060	High-quality	35.89	1.55497	289
Soil	COG0060	Near-complete	35.81	1.554	290
Soil	COG0060	Near-complete	35.74	1.55315	291
Soil	COG0060	Missed	35.5	1.55023	292
Soil	COG0060	Missed	35.43	1.54937	293
Soil	COG0060	Missed	35.4	1.549	294
Soil	COG0060	Missed	35.34	1.54827	295
Soil	COG0060	Near-complete	35.33	1.54814	296
Soil	COG0060	Missed	35.27	1.54741	297
Soil	COG0060	Near-complete	35.16	1.54605	298
Soil	COG0060	High-quality	35.05	1.54469	299
Soil	COG0060	Medium-quality	34.98	1.54382	300
Soil	COG0060	Near-complete	34.98	1.54382	301
Soil	COG0060	Missed	34.95	1.54345	302
Soil	COG0060	Missed	34.95	1.54345	303
Soil	COG0060	Near-complete	34.95	1.54345	304
Soil	COG0060	Missed	34.73	1.5407	305
Soil	COG0060	Medium-quality	34.71	1.54045	306
Soil	COG0060	High-quality	34.59	1.53895	307
Soil	COG0060	Missed	34.44	1.53706	308
Soil	COG0060	Missed	34.38	1.53631	309
Soil	COG0060	Near-complete	34.3	1.53529	310
Soil	COG0060	High-quality	34.23	1.53441	311
Soil	COG0060	Near-complete	34.05	1.53212	312
Soil	COG0060	Missed	33.91	1.53033	313
Soil	COG0060	Missed	33.85	1.52956	314
Soil	COG0060	Medium-quality	33.83	1.5293	315
Soil	COG0060	High-quality	33.78	1.52866	316
Soil	COG0060	Near-complete	33.65	1.52699	317
Soil	COG0060	Missed	33.6	1.52634	318
Soil	COG0060	Near-complete	33.52	1.5253	319
Soil	COG0060	Medium-quality	33.47	1.52466	320
Soil	COG0060	Missed	33.46	1.52453	321
Soil	COG0060	Missed	33.46	1.52453	322
Soil	COG0060	Missed	33.42	1.52401	323
Soil	COG0060	Missed	33.37	1.52336	324
Soil	COG0060	Missed	33.35	1.5231	325
Soil	COG0060	High-quality	33.31	1.52257	326
Soil	COG0060	Missed	33.31	1.52257	327
Soil	COG0060	High-quality	33.24	1.52166	328
Soil	COG0060	Missed	33.24	1.52166	329
Soil	COG0060	Medium-quality	33.15	1.52048	330
Soil	COG0060	High-quality	33.15	1.52048	331
Soil	COG0060	Medium-quality	33.12	1.52009	332
Soil	COG0060	Missed	33.03	1.51891	333
Soil	COG0060	Medium-quality	33.01	1.51865	334
Soil	COG0060	Medium-quality	32.97	1.51812	335
Soil	COG0060	High-quality	32.94	1.51772	336
Soil	COG0060	High-quality	32.91	1.51733	337
Soil	COG0060	Near-complete	32.84	1.5164	338
Soil	COG0060	Missed	32.8	1.51587	339
Soil	COG0060	High-quality	32.79	1.51574	340
Soil	COG0060	Near-complete	32.77	1.51548	341
Soil	COG0060	Near-complete	32.76	1.51534	342
Soil	COG0060	Near-complete	32.5	1.51188	343
Soil	COG0060	Missed	32.49	1.51175	344
Soil	COG0060	Missed	32.47	1.51148	345
Soil	COG0060	Medium-quality	32.37	1.51014	346
Soil	COG0060	Missed	32.34	1.50974	347
Soil	COG0060	Near-complete	32.13	1.50691	348
Soil	COG0060	High-quality	32.12	1.50678	349
Soil	COG0060	Near-complete	32.11	1.50664	350
Soil	COG0060	Missed	31.99	1.50501	351
Soil	COG0060	Missed	31.9	1.50379	352
Soil	COG0060	Missed	31.87	1.50338	353
Soil	COG0060	High-quality	31.77	1.50202	354
Soil	COG0060	Near-complete	31.59	1.49955	355
Soil	COG0060	Missed	31.59	1.49955	356
Soil	COG0060	Near-complete	31.59	1.49955	357
Soil	COG0060	Medium-quality	31.57	1.49927	358
Soil	COG0060	Medium-quality	31.42	1.49721	359
Soil	COG0060	Missed	31.39	1.49679	360
Soil	COG0060	Near-complete	31.36	1.49638	361
Soil	COG0060	Missed	31.33	1.49596	362
Soil	COG0060	Missed	31.29	1.49541	363
Soil	COG0060	Near-complete	31.24	1.49471	364
Soil	COG0060	Near-complete	31.21	1.49429	365
Soil	COG0060	Missed	31.17	1.49374	366
Soil	COG0060	Near-complete	31.16	1.4936	367
Soil	COG0060	High-quality	30.83	1.48897	368
Soil	COG0060	Medium-quality	30.81	1.48869	369
Soil	COG0060	Missed	30.69	1.487	370
Soil	COG0060	Near-complete	30.68	1.48686	371
Soil	COG0060	Near-complete	30.68	1.48686	372
Soil	COG0060	Near-complete	30.67	1.48671	373
Soil	COG0060	Missed	30.65	1.48643	374
Soil	COG0060	High-quality	30.44	1.48344	375
Soil	COG0060	Missed	30.41	1.48302	376
Soil	COG0060	High-quality	30.4	1.48287	377
Soil	COG0060	Near-complete	30.32	1.48173	378
Soil	COG0060	Medium-quality	30.28	1.48116	379
Soil	COG0060	Missed	30.26	1.48087	380
Soil	COG0060	High-quality	30.18	1.47972	381
Soil	COG0060	Medium-quality	30.17	1.47958	382
Soil	COG0060	Missed	30.16	1.47943	383
Soil	COG0060	Missed	30.14	1.47914	384
Soil	COG0060	Missed	30.13	1.479	385
Soil	COG0060	Missed	30.04	1.4777	386
Soil	COG0060	Missed	30.02	1.47741	387
Soil	COG0060	Near-complete	29.92	1.47596	388
Soil	COG0060	Missed	29.86	1.47509	389
Soil	COG0060	Missed	29.85	1.47494	390
Soil	COG0060	High-quality	29.77	1.47378	391
Soil	COG0060	Near-complete	29.74	1.47334	392
Soil	COG0060	Missed	29.67	1.47232	393
Soil	COG0060	Near-complete	29.64	1.47188	394
Soil	COG0060	High-quality	29.63	1.47173	395
Soil	COG0060	High-quality	29.61	1.47144	396
Soil	COG0060	Near-complete	29.6	1.47129	397
Soil	COG0060	Missed	29.51	1.46997	398
Soil	COG0060	Missed	29.47	1.46938	399
Soil	COG0060	Near-complete	29.44	1.46894	400
Soil	COG0060	Missed	29.38	1.46805	401
Soil	COG0060	Medium-quality	29.38	1.46805	402
Soil	COG0060	Near-complete	29.15	1.46464	403
Soil	COG0060	Near-complete	29.1	1.46389	404
Soil	COG0060	Near-complete	29.07	1.46345	405
Soil	COG0060	Near-complete	29.05	1.46315	406
Soil	COG0060	Missed	29.03	1.46285	407
Soil	COG0060	High-quality	29.01	1.46255	408
Soil	COG0060	Near-complete	28.99	1.46225	409
Soil	COG0060	Near-complete	28.96	1.4618	410
Soil	COG0060	Near-complete	28.86	1.4603	411
Soil	COG0060	Missed	28.84	1.46	412
Soil	COG0060	Missed	28.84	1.46	413
Soil	COG0060	High-quality	28.74	1.45849	414
Soil	COG0060	Near-complete	28.73	1.45834	415
Soil	COG0060	Missed	28.72	1.45818	416
Soil	COG0060	High-quality	28.72	1.45818	417
Soil	COG0060	Missed	28.57	1.45591	418
Soil	COG0060	High-quality	28.55	1.45561	419
Soil	COG0060	Near-complete	28.53	1.4553	420
Soil	COG0060	High-quality	28.41	1.45347	421
Soil	COG0060	Missed	28.33	1.45225	422
Soil	COG0060	Missed	28.28	1.45148	423
Soil	COG0060	Missed	28.2	1.45025	424
Soil	COG0060	Near-complete	28.08	1.4484	425
Soil	COG0060	Near-complete	28.06	1.44809	426
Soil	COG0060	Medium-quality	27.97	1.44669	427
Soil	COG0060	High-quality	27.93	1.44607	428
Soil	COG0060	High-quality	27.9	1.4456	429
Soil	COG0060	Missed	27.85	1.44483	430
Soil	COG0060	Missed	27.85	1.44483	431
Soil	COG0060	Missed	27.82	1.44436	432
Soil	COG0060	Missed	27.82	1.44436	433
Soil	COG0060	Near-complete	27.7	1.44248	434
Soil	COG0060	Near-complete	27.66	1.44185	435
Soil	COG0060	High-quality	27.65	1.4417	436
Soil	COG0060	Missed	27.62	1.44122	437
Soil	COG0060	High-quality	27.62	1.44122	438
Soil	COG0060	High-quality	27.58	1.44059	439
Soil	COG0060	Missed	27.55	1.44012	440
Soil	COG0060	Near-complete	27.52	1.43965	441
Soil	COG0060	Missed	27.52	1.43965	442
Soil	COG0060	Missed	27.46	1.4387	443
Soil	COG0060	High-quality	27.41	1.43791	444
Soil	COG0060	Near-complete	27.41	1.43791	445
Soil	COG0060	High-quality	27.28	1.43584	446
Soil	COG0060	Near-complete	27.18	1.43425	447
Soil	COG0060	Medium-quality	27.13	1.43345	448
Soil	COG0060	Missed	27.12	1.43329	449
Soil	COG0060	High-quality	27.09	1.43281	450
Soil	COG0060	Missed	27.08	1.43265	451
Soil	COG0060	High-quality	26.94	1.4304	452
Soil	COG0060	Missed	26.88	1.42943	453
Soil	COG0060	High-quality	26.87	1.42927	454
Soil	COG0060	Medium-quality	26.86	1.42911	455
Soil	COG0060	Missed	26.84	1.42878	456
Soil	COG0060	Near-complete	26.78	1.42781	457
Soil	COG0060	Near-complete	26.75	1.42732	458
Soil	COG0060	Near-complete	26.72	1.42684	459
Soil	COG0060	Near-complete	26.65	1.4257	460
Soil	COG0060	Missed	26.61	1.42504	461
Soil	COG0060	Missed	26.58	1.42455	462
Soil	COG0060	Missed	26.54	1.4239	463
Soil	COG0060	Missed	26.43	1.4221	464
Soil	COG0060	High-quality	26.31	1.42012	465
Soil	COG0060	Missed	26.26	1.41929	466
Soil	COG0060	High-quality	26.23	1.4188	467
Soil	COG0060	Missed	26.19	1.41814	468
Soil	COG0060	Missed	26.16	1.41764	469
Soil	COG0060	High-quality	26.15	1.41747	470
Soil	COG0060	Missed	26.1	1.41664	471
Soil	COG0060	Missed	25.99	1.41481	472
Soil	COG0060	Near-complete	25.96	1.4143	473
Soil	COG0060	Near-complete	25.96	1.4143	474
Soil	COG0060	Missed	25.83	1.41212	475
Soil	COG0060	High-quality	25.81	1.41179	476
Soil	COG0060	High-quality	25.79	1.41145	477
Soil	COG0060	Missed	25.76	1.41095	478
Soil	COG0060	Medium-quality	25.76	1.41095	479
Soil	COG0060	Missed	25.7	1.40993	480
Soil	COG0060	Missed	25.68	1.4096	481
Soil	COG0060	Missed	25.65	1.40909	482
Soil	COG0060	Medium-quality	25.65	1.40909	483
Soil	COG0060	Medium-quality	25.64	1.40892	484
Soil	COG0060	Missed	25.51	1.40671	485
Soil	COG0060	Near-complete	25.46	1.40586	486
Soil	COG0060	Near-complete	25.44	1.40552	487
Soil	COG0060	Medium-quality	25.35	1.40398	488
Soil	COG0060	Near-complete	25.35	1.40398	489
Soil	COG0060	Missed	25.35	1.40398	490
Soil	COG0060	High-quality	25.33	1.40364	491
Soil	COG0060	Near-complete	25.28	1.40278	492
Soil	COG0060	Near-complete	25.26	1.40243	493
Soil	COG0060	Medium-quality	25.13	1.40019	494
Soil	COG0060	Missed	25.13	1.40019	495
Soil	COG0060	Near-complete	25.08	1.39933	496
Soil	COG0060	Near-complete	25.08	1.39933	497
Soil	COG0060	Missed	25.03	1.39846	498
Soil	COG0060	Missed	25.02	1.39829	499
Soil	COG0060	High-quality	24.97	1.39742	500
Soil	COG0060	Missed	24.95	1.39707	501
Soil	COG0060	Near-complete	24.91	1.39637	502
Soil	COG0060	Missed	24.9	1.3962	503
Soil	COG0060	Near-complete	24.83	1.39498	504
Soil	COG0060	Missed	24.83	1.39498	505
Soil	COG0060	Missed	24.82	1.3948	506
Soil	COG0060	Missed	24.79	1.39428	507
Soil	COG0060	Near-complete	24.68	1.39235	508
Soil	COG0060	Medium-quality	24.63	1.39146	509
Soil	COG0060	Near-complete	24.63	1.39146	510
Soil	COG0060	Missed	24.6	1.39094	511
Soil	COG0060	High-quality	24.6	1.39094	512
Soil	COG0060	Near-complete	24.52	1.38952	513
Soil	COG0060	Near-complete	24.52	1.38952	514
Soil	COG0060	Near-complete	24.51	1.38934	515
Soil	COG0060	Missed	24.4	1.38739	516
Soil	COG0060	High-quality	24.4	1.38739	517
Soil	COG0060	Near-complete	24.35	1.3865	518
Soil	COG0060	High-quality	24.34	1.38632	519
Soil	COG0060	Near-complete	24.34	1.38632	520
Soil	COG0060	Medium-quality	24.31	1.38578	521
Soil	COG0060	High-quality	24.31	1.38578	522
Soil	COG0060	High-quality	24.31	1.38578	523
Soil	COG0060	Missed	24.23	1.38435	524
Soil	COG0060	Missed	24.18	1.38346	525
Soil	COG0060	Missed	24.17	1.38328	526
Soil	COG0060	Near-complete	24.06	1.3813	527
Soil	COG0060	High-quality	24.05	1.38112	528
Soil	COG0060	Near-complete	24.04	1.38093	529
Soil	COG0060	High-quality	24.04	1.38093	530
Soil	COG0060	Near-complete	24.01	1.38039	531
Soil	COG0060	Missed	24.01	1.38039	532
Soil	COG0060	High-quality	23.88	1.37803	533
Soil	COG0060	Missed	23.8	1.37658	534
Soil	COG0060	Near-complete	23.8	1.37658	535
Soil	COG0060	Near-complete	23.76	1.37585	536
Soil	COG0060	Medium-quality	23.67	1.3742	537
Soil	COG0060	Missed	23.67	1.3742	538
Soil	COG0060	Near-complete	23.65	1.37383	539
Soil	COG0060	Near-complete	23.57	1.37236	540
Soil	COG0060	Near-complete	23.53	1.37162	541
Soil	COG0060	Missed	23.51	1.37125	542
Soil	COG0060	Medium-quality	23.48	1.3707	543
Soil	COG0060	Missed	23.47	1.37051	544
Soil	COG0060	Missed	23.46	1.37033	545
Soil	COG0060	Missed	23.46	1.37033	546
Soil	COG0060	Missed	23.45	1.37014	547
Soil	COG0060	Missed	23.44	1.36996	548
Soil	COG0060	Near-complete	23.35	1.36829	549
Soil	COG0060	Near-complete	23.34	1.3681	550
Soil	COG0060	Missed	23.3	1.36736	551
Soil	COG0060	Near-complete	23.27	1.3668	552
Soil	COG0060	Near-complete	23.25	1.36642	553
Soil	COG0060	Missed	23.08	1.36324	554
Soil	COG0060	Near-complete	23.05	1.36267	555
Soil	COG0060	Missed	23.03	1.36229	556
Soil	COG0060	Missed	22.99	1.36154	557
Soil	COG0060	Missed	22.95	1.36078	558
Soil	COG0060	Missed	22.94	1.36059	559
Soil	COG0060	Missed	22.89	1.35965	560
Soil	COG0060	High-quality	22.89	1.35965	561
Soil	COG0060	Missed	22.88	1.35946	562
Soil	COG0060	Medium-quality	22.86	1.35908	563
Soil	COG0060	Missed	22.85	1.35889	564
Soil	COG0060	Missed	22.82	1.35832	565
Soil	COG0060	High-quality	22.82	1.35832	566
Soil	COG0060	Missed	22.79	1.35774	567
Soil	COG0060	Near-complete	22.79	1.35774	568
Soil	COG0060	High-quality	22.78	1.35755	569
Soil	COG0060	Missed	22.69	1.35583	570
Soil	COG0060	Medium-quality	22.67	1.35545	571
Soil	COG0060	Missed	22.66	1.35526	572
Soil	COG0060	High-quality	22.66	1.35526	573
Soil	COG0060	Missed	22.56	1.35334	574
Soil	COG0060	High-quality	22.55	1.35315	575
Soil	COG0060	High-quality	22.49	1.35199	576
Soil	COG0060	High-quality	22.43	1.35083	577
Soil	COG0060	Missed	22.37	1.34967	578
Soil	COG0060	Missed	22.27	1.34772	579
Soil	COG0060	Missed	22.26	1.34753	580
Soil	COG0060	Missed	22.25	1.34733	581
Soil	COG0060	Missed	22.16	1.34557	582
Soil	COG0060	Missed	22.16	1.34557	583
Soil	COG0060	Missed	22.13	1.34498	584
Soil	COG0060	Near-complete	22.1	1.34439	585
Soil	COG0060	Missed	22.07	1.3438	586
Soil	COG0060	Missed	22.05	1.34341	587
Soil	COG0060	Missed	22.03	1.34301	588
Soil	COG0060	Missed	22.01	1.34262	589
Soil	COG0060	High-quality	22.01	1.34262	590
Soil	COG0060	High-quality	21.98	1.34203	591
Soil	COG0060	Missed	21.92	1.34084	592
Soil	COG0060	Medium-quality	21.92	1.34084	593
Soil	COG0060	High-quality	21.9	1.34044	594
Soil	COG0060	Missed	21.89	1.34025	595
Soil	COG0060	Missed	21.89	1.34025	596
Soil	COG0060	Missed	21.88	1.34005	597
Soil	COG0060	High-quality	21.85	1.33945	598
Soil	COG0060	High-quality	21.84	1.33925	599
Soil	COG0060	Missed	21.83	1.33905	600
Soil	COG0060	Near-complete	21.82	1.33885	601
Soil	COG0060	Medium-quality	21.81	1.33866	602
Soil	COG0060	Near-complete	21.8	1.33846	603
Soil	COG0060	High-quality	21.79	1.33826	604
Soil	COG0060	High-quality	21.79	1.33826	605
Soil	COG0060	Missed	21.75	1.33746	606
Soil	COG0060	Missed	21.74	1.33726	607
Soil	COG0060	Missed	21.71	1.33666	608
Soil	COG0060	Missed	21.7	1.33646	609
Soil	COG0060	High-quality	21.67	1.33586	610
Soil	COG0060	High-quality	21.66	1.33566	611
Soil	COG0060	Near-complete	21.66	1.33566	612
Soil	COG0060	Medium-quality	21.64	1.33526	613
Soil	COG0060	Near-complete	21.62	1.33486	614
Soil	COG0060	Missed	21.61	1.33465	615
Soil	COG0060	Missed	21.61	1.33465	616
Soil	COG0060	Near-complete	21.61	1.33465	617
Soil	COG0060	High-quality	21.57	1.33385	618
Soil	COG0060	Near-complete	21.53	1.33304	619
Soil	COG0060	Near-complete	21.51	1.33264	620
Soil	COG0060	Missed	21.5	1.33244	621
Soil	COG0060	Near-complete	21.5	1.33244	622
Soil	COG0060	High-quality	21.5	1.33244	623
Soil	COG0060	High-quality	21.48	1.33203	624
Soil	COG0060	Missed	21.47	1.33183	625
Soil	COG0060	Near-complete	21.46	1.33163	626
Soil	COG0060	Near-complete	21.37	1.3298	627
Soil	COG0060	Missed	21.36	1.3296	628
Soil	COG0060	Missed	21.34	1.32919	629
Soil	COG0060	Missed	21.32	1.32879	630
Soil	COG0060	Missed	21.32	1.32879	631
Soil	COG0060	Near-complete	21.32	1.32879	632
Soil	COG0060	High-quality	21.3	1.32838	633
Soil	COG0060	Near-complete	21.28	1.32797	634
Soil	COG0060	Near-complete	21.26	1.32756	635
Soil	COG0060	Missed	21.22	1.32675	636
Soil	COG0060	High-quality	21.22	1.32675	637
Soil	COG0060	High-quality	21.21	1.32654	638
Soil	COG0060	Medium-quality	21.17	1.32572	639
Soil	COG0060	Near-complete	21.16	1.32552	640
Soil	COG0060	Missed	21.15	1.32531	641
Soil	COG0060	Missed	21.13	1.3249	642
Soil	COG0060	Near-complete	21.13	1.3249	643
Soil	COG0060	High-quality	21.12	1.32469	644
Soil	COG0060	Missed	21.09	1.32408	645
Soil	COG0060	Missed	21.09	1.32408	646
Soil	COG0060	Missed	21.08	1.32387	647
Soil	COG0060	Near-complete	20.97	1.3216	648
Soil	COG0060	High-quality	20.95	1.32118	649
Soil	COG0060	Missed	20.95	1.32118	650
Soil	COG0060	Near-complete	20.8	1.31806	651
Soil	COG0060	Missed	20.78	1.31765	652
Soil	COG0060	Medium-quality	20.77	1.31744	653
Soil	COG0060	Missed	20.76	1.31723	654
Soil	COG0060	Missed	20.74	1.31681	655
Soil	COG0060	Missed	20.74	1.31681	656
Soil	COG0060	Missed	20.73	1.3166	657
Soil	COG0060	Missed	20.73	1.3166	658
Soil	COG0060	Near-complete	20.71	1.31618	659
Soil	COG0060	Near-complete	20.7	1.31597	660
Soil	COG0060	Missed	20.69	1.31576	661
Soil	COG0060	Missed	20.67	1.31534	662
Soil	COG0060	Missed	20.65	1.31492	663
Soil	COG0060	High-quality	20.64	1.31471	664
Soil	COG0060	Missed	20.62	1.31429	665
Soil	COG0060	High-quality	20.61	1.31408	666
Soil	COG0060	Missed	20.6	1.31387	667
Soil	COG0060	Missed	20.56	1.31302	668
Soil	COG0060	Missed	20.51	1.31197	669
Soil	COG0060	Missed	20.47	1.31112	670
Soil	COG0060	Missed	20.46	1.31091	671
Soil	COG0060	Medium-quality	20.43	1.31027	672
Soil	COG0060	Missed	20.4	1.30963	673
Soil	COG0060	Medium-quality	20.4	1.30963	674
Soil	COG0060	Missed	20.4	1.30963	675
Soil	COG0060	Near-complete	20.39	1.30942	676
Soil	COG0060	Missed	20.35	1.30856	677
Soil	COG0060	Near-complete	20.34	1.30835	678
Soil	COG0060	Missed	20.3	1.3075	679
Soil	COG0060	Missed	20.29	1.30728	680
Soil	COG0060	Near-complete	20.27	1.30685	681
Soil	COG0060	Medium-quality	20.27	1.30685	682
Soil	COG0060	Missed	20.26	1.30664	683
Soil	COG0060	Near-complete	20.24	1.30621	684
Soil	COG0060	Missed	20.23	1.306	685
Soil	COG0060	Missed	20.23	1.306	686
Soil	COG0060	High-quality	20.21	1.30557	687
Soil	COG0060	Near-complete	20.19	1.30514	688
Soil	COG0060	High-quality	20.18	1.30492	689
Soil	COG0060	Medium-quality	20.17	1.30471	690
Soil	COG0060	Missed	20.16	1.30449	691
Soil	COG0060	Missed	20.1	1.3032	692
Soil	COG0060	Missed	20.09	1.30298	693
Soil	COG0060	Missed	19.99	1.30081	694
Soil	COG0060	Missed	19.99	1.30081	695
Soil	COG0060	Near-complete	19.99	1.30081	696
Soil	COG0060	Missed	19.92	1.29929	697
Soil	COG0060	High-quality	19.88	1.29842	698
Soil	COG0060	Missed	19.86	1.29798	699
Soil	COG0060	High-quality	19.85	1.29776	700
Soil	COG0060	Near-complete	19.85	1.29776	701
Soil	COG0060	Missed	19.79	1.29645	702
Soil	COG0060	High-quality	19.79	1.29645	703
Soil	COG0060	Missed	19.77	1.29601	704
Soil	COG0060	Medium-quality	19.76	1.29579	705
Soil	COG0060	Missed	19.73	1.29513	706
Soil	COG0060	Missed	19.73	1.29513	707
Soil	COG0060	Missed	19.73	1.29513	708
Soil	COG0060	Near-complete	19.7	1.29447	709
Soil	COG0060	Medium-quality	19.7	1.29447	710
Soil	COG0060	High-quality	19.65	1.29336	711
Soil	COG0060	Near-complete	19.65	1.29336	712
Soil	COG0060	Missed	19.64	1.29314	713
Soil	COG0060	Near-complete	19.62	1.2927	714
Soil	COG0060	Missed	19.59	1.29203	715
Soil	COG0060	Missed	19.55	1.29115	716
Soil	COG0060	Missed	19.54	1.29092	717
Soil	COG0060	Missed	19.53	1.2907	718
Soil	COG0060	Missed	19.5	1.29003	719
Soil	COG0060	Missed	19.49	1.28981	720
Soil	COG0060	Near-complete	19.49	1.28981	721
Soil	COG0060	Missed	19.41	1.28803	722
Soil	COG0060	Missed	19.38	1.28735	723
Soil	COG0060	Medium-quality	19.36	1.28691	724
Soil	COG0060	Medium-quality	19.35	1.28668	725
Soil	COG0060	Missed	19.34	1.28646	726
Soil	COG0060	Missed	19.33	1.28623	727
Soil	COG0060	High-quality	19.32	1.28601	728
Soil	COG0060	Missed	19.31	1.28578	729
Soil	COG0060	Missed	19.27	1.28488	730
Soil	COG0060	Near-complete	19.21	1.28353	731
Soil	COG0060	Missed	19.19	1.28307	732
Soil	COG0060	Missed	19.19	1.28307	733
Soil	COG0060	Near-complete	19.17	1.28262	734
Soil	COG0060	Near-complete	19.16	1.2824	735
Soil	COG0060	Missed	19.13	1.28171	736
Soil	COG0060	Medium-quality	19.12	1.28149	737
Soil	COG0060	Missed	19.12	1.28149	738
Soil	COG0060	Medium-quality	19.11	1.28126	739
Soil	COG0060	Missed	19.09	1.28081	740
Soil	COG0060	Medium-quality	19.08	1.28058	741
Soil	COG0060	Medium-quality	19.06	1.28012	742
Soil	COG0060	Missed	19.03	1.27944	743
Soil	COG0060	Missed	19.02	1.27921	744
Soil	COG0060	Missed	18.95	1.27761	745
Soil	COG0060	High-quality	18.95	1.27761	746
Soil	COG0060	Missed	18.94	1.27738	747
Soil	COG0060	High-quality	18.93	1.27715	748
Soil	COG0060	Missed	18.89	1.27623	749
Soil	COG0060	Missed	18.89	1.27623	750
Soil	COG0060	Medium-quality	18.88	1.276	751
Soil	COG0060	Missed	18.86	1.27554	752
Soil	COG0060	Missed	18.84	1.27508	753
Soil	COG0060	Medium-quality	18.81	1.27439	754
Soil	COG0060	Missed	18.79	1.27393	755
Soil	COG0060	Missed	18.69	1.27161	756
Soil	COG0060	Near-complete	18.63	1.27021	757
Soil	COG0060	Missed	18.61	1.26975	758
Soil	COG0060	Missed	18.6	1.26951	759
Soil	COG0060	Missed	18.57	1.26881	760
Soil	COG0060	Missed	18.55	1.26834	761
Soil	COG0060	Missed	18.53	1.26788	762
Soil	COG0060	Missed	18.49	1.26694	763
Soil	COG0060	Missed	18.49	1.26694	764
Soil	COG0060	Missed	18.46	1.26623	765
Soil	COG0060	Missed	18.45	1.266	766
Soil	COG0060	Near-complete	18.45	1.266	767
Soil	COG0060	High-quality	18.34	1.2634	768
Soil	COG0060	Near-complete	18.34	1.2634	769
Soil	COG0060	High-quality	18.25	1.26126	770
Soil	COG0060	Missed	18.22	1.26055	771
Soil	COG0060	Missed	18.22	1.26055	772
Soil	COG0060	Missed	18.21	1.26031	773
Soil	COG0060	Missed	18.19	1.25983	774
Soil	COG0060	Near-complete	18.19	1.25983	775
Soil	COG0060	Missed	18.17	1.25935	776
Soil	COG0060	Missed	18.16	1.25912	777
Soil	COG0060	Missed	18.16	1.25912	778
Soil	COG0060	Missed	18.15	1.25888	779
Soil	COG0060	Missed	18.15	1.25888	780
Soil	COG0060	Missed	18.14	1.25864	781
Soil	COG0060	Missed	18.13	1.2584	782
Soil	COG0060	Missed	18.11	1.25792	783
Soil	COG0060	Missed	18.09	1.25744	784
Soil	COG0060	Missed	18.07	1.25696	785
Soil	COG0060	Near-complete	18.06	1.25672	786
Soil	COG0060	Near-complete	18.06	1.25672	787
Soil	COG0060	Missed	18.04	1.25624	788
Soil	COG0060	Missed	18.04	1.25624	789
Soil	COG0060	Missed	18.02	1.25575	790
Soil	COG0060	Missed	17.96	1.25431	791
Soil	COG0060	Missed	17.96	1.25431	792
Soil	COG0060	Missed	17.96	1.25431	793
Soil	COG0060	Missed	17.95	1.25406	794
Soil	COG0060	High-quality	17.9	1.25285	795
Soil	COG0060	High-quality	17.9	1.25285	796
Soil	COG0060	Missed	17.86	1.25188	797
Soil	COG0060	Missed	17.85	1.25164	798
Soil	COG0060	Near-complete	17.84	1.25139	799
Soil	COG0060	Missed	17.82	1.25091	800
Soil	COG0060	Missed	17.8	1.25042	801
Soil	COG0060	High-quality	17.8	1.25042	802
Soil	COG0060	Near-complete	17.8	1.25042	803
Soil	COG0060	Medium-quality	17.78	1.24993	804
Soil	COG0060	Missed	17.77	1.24969	805
Soil	COG0060	Missed	17.77	1.24969	806
Soil	COG0060	Missed	17.75	1.2492	807
Soil	COG0060	Missed	17.75	1.2492	808
Soil	COG0060	Medium-quality	17.69	1.24773	809
Soil	COG0060	High-quality	17.68	1.24748	810
Soil	COG0060	Missed	17.67	1.24724	811
Soil	COG0060	Missed	17.63	1.24625	812
Soil	COG0060	Near-complete	17.63	1.24625	813
Soil	COG0060	Missed	17.6	1.24551	814
Soil	COG0060	Medium-quality	17.6	1.24551	815
Soil	COG0060	High-quality	17.56	1.24452	816
Soil	COG0060	Missed	17.55	1.24428	817
Soil	COG0060	Missed	17.51	1.24329	818
Soil	COG0060	Missed	17.48	1.24254	819
Soil	COG0060	Missed	17.47	1.24229	820
Soil	COG0060	Near-complete	17.42	1.24105	821
Soil	COG0060	Missed	17.4	1.24055	822
Soil	COG0060	Missed	17.36	1.23955	823
Soil	COG0060	Missed	17.35	1.2393	824
Soil	COG0060	Missed	17.32	1.23855	825
Soil	COG0060	Missed	17.32	1.23855	826
Soil	COG0060	Near-complete	17.32	1.23855	827
Soil	COG0060	Missed	17.3	1.23805	828
Soil	COG0060	Missed	17.28	1.23754	829
Soil	COG0060	Missed	17.27	1.23729	830
Soil	COG0060	Missed	17.26	1.23704	831
Soil	COG0060	Missed	17.24	1.23654	832
Soil	COG0060	Missed	17.24	1.23654	833
Soil	COG0060	Missed	17.24	1.23654	834
Soil	COG0060	High-quality	17.24	1.23654	835
Soil	COG0060	Missed	17.24	1.23654	836
Soil	COG0060	Medium-quality	17.22	1.23603	837
Soil	COG0060	Missed	17.21	1.23578	838
Soil	COG0060	Missed	17.21	1.23578	839
Soil	COG0060	Missed	17.19	1.23528	840
Soil	COG0060	Near-complete	17.18	1.23502	841
Soil	COG0060	Missed	17.17	1.23477	842
Soil	COG0060	Near-complete	17.17	1.23477	843
Soil	COG0060	Missed	17.16	1.23452	844
Soil	COG0060	Missed	17.16	1.23452	845
Soil	COG0060	Missed	17.16	1.23452	846
Soil	COG0060	Missed	17.15	1.23426	847
Soil	COG0060	Missed	17.14	1.23401	848
Soil	COG0060	Missed	17.13	1.23376	849
Soil	COG0060	Missed	17.12	1.2335	850
Soil	COG0060	Near-complete	17.11	1.23325	851
Soil	COG0060	Near-complete	17.1	1.233	852
Soil	COG0060	Near-complete	17.09	1.23274	853
Soil	COG0060	Missed	17.08	1.23249	854
Soil	COG0060	Missed	17.06	1.23198	855
Soil	COG0060	Missed	17.05	1.23172	856
Soil	COG0060	High-quality	17.02	1.23096	857
Soil	COG0060	High-quality	17.01	1.2307	858
Soil	COG0060	Medium-quality	16.99	1.23019	859
Soil	COG0060	High-quality	16.97	1.22968	860
Soil	COG0060	Missed	16.96	1.22943	861
Soil	COG0060	Missed	16.95	1.22917	862
Soil	COG0060	Missed	16.92	1.2284	863
Soil	COG0060	Near-complete	16.92	1.2284	864
Soil	COG0060	Missed	16.91	1.22814	865
Soil	COG0060	High-quality	16.91	1.22814	866
Soil	COG0060	Missed	16.9	1.22789	867
Soil	COG0060	Missed	16.89	1.22763	868
Soil	COG0060	Missed	16.87	1.22712	869
Soil	COG0060	Medium-quality	16.87	1.22712	870
Soil	COG0060	Missed	16.85	1.2266	871
Soil	COG0060	High-quality	16.83	1.22608	872
Soil	COG0060	Missed	16.81	1.22557	873
Soil	COG0060	Missed	16.76	1.22427	874
Soil	COG0060	Medium-quality	16.73	1.2235	875
Soil	COG0060	Near-complete	16.69	1.22246	876
Soil	COG0060	Missed	16.69	1.22246	877
Soil	COG0060	High-quality	16.6	1.22011	878
Soil	COG0060	Medium-quality	16.59	1.21985	879
Soil	COG0060	Missed	16.56	1.21906	880
Soil	COG0060	Missed	16.55	1.2188	881
Soil	COG0060	Missed	16.55	1.2188	882
Soil	COG0060	Medium-quality	16.55	1.2188	883
Soil	COG0060	Near-complete	16.54	1.21854	884
Soil	COG0060	Missed	16.54	1.21854	885
Soil	COG0060	Near-complete	16.5	1.21748	886
Soil	COG0060	Missed	16.46	1.21643	887
Soil	COG0060	Missed	16.43	1.21564	888
Soil	COG0060	Medium-quality	16.43	1.21564	889
Soil	COG0060	Missed	16.42	1.21537	890
Soil	COG0060	Medium-quality	16.4	1.21484	891
Soil	COG0060	Missed	16.38	1.21431	892
Soil	COG0060	Medium-quality	16.36	1.21378	893
Soil	COG0060	Medium-quality	16.36	1.21378	894
Soil	COG0060	Near-complete	16.35	1.21352	895
Soil	COG0060	Missed	16.34	1.21325	896
Soil	COG0060	Missed	16.34	1.21325	897
Soil	COG0060	Missed	16.27	1.21139	898
Soil	COG0060	Medium-quality	16.27	1.21139	899
Soil	COG0060	Missed	16.22	1.21005	900
Soil	COG0060	Medium-quality	16.2	1.20952	901
Soil	COG0060	Near-complete	16.17	1.20871	902
Soil	COG0060	Missed	16.16	1.20844	903
Soil	COG0060	Missed	16.14	1.2079	904
Soil	COG0060	Missed	16.14	1.2079	905
Soil	COG0060	High-quality	16.13	1.20763	906
Soil	COG0060	Missed	16.1	1.20683	907
Soil	COG0060	Missed	16.09	1.20656	908
Soil	COG0060	Missed	16.09	1.20656	909
Soil	COG0060	High-quality	16.08	1.20629	910
Soil	COG0060	Medium-quality	16.04	1.2052	911
Soil	COG0060	Missed	16.04	1.2052	912
Soil	COG0060	Missed	16.02	1.20466	913
Soil	COG0060	Medium-quality	16.02	1.20466	914
Soil	COG0060	Missed	16.01	1.20439	915
Soil	COG0060	Near-complete	16	1.20412	916
Soil	COG0060	Missed	15.98	1.20358	917
Soil	COG0060	Missed	15.96	1.20303	918
Soil	COG0060	Missed	15.95	1.20276	919
Soil	COG0060	Missed	15.95	1.20276	920
Soil	COG0060	Near-complete	15.9	1.2014	921
Soil	COG0060	Near-complete	15.9	1.2014	922
Soil	COG0060	Missed	15.85	1.20003	923
Soil	COG0060	Missed	15.82	1.19921	924
Soil	COG0060	Missed	15.8	1.19866	925
Soil	COG0060	High-quality	15.8	1.19866	926
Soil	COG0060	Near-complete	15.8	1.19866	927
Soil	COG0060	Missed	15.78	1.19811	928
Soil	COG0060	Missed	15.77	1.19783	929
Soil	COG0060	Missed	15.77	1.19783	930
Soil	COG0060	Missed	15.73	1.19673	931
Soil	COG0060	High-quality	15.71	1.19618	932
Soil	COG0060	Missed	15.71	1.19618	933
Soil	COG0060	High-quality	15.67	1.19507	934
Soil	COG0060	High-quality	15.67	1.19507	935
Soil	COG0060	Missed	15.65	1.19451	936
Soil	COG0060	Missed	15.64	1.19424	937
Soil	COG0060	Missed	15.63	1.19396	938
Soil	COG0060	Near-complete	15.63	1.19396	939
Soil	COG0060	High-quality	15.62	1.19368	940
Soil	COG0060	Medium-quality	15.62	1.19368	941
Soil	COG0060	High-quality	15.61	1.1934	942
Soil	COG0060	Missed	15.59	1.19285	943
Soil	COG0060	High-quality	15.59	1.19285	944
Soil	COG0060	Missed	15.58	1.19257	945
Soil	COG0060	Missed	15.57	1.19229	946
Soil	COG0060	Missed	15.55	1.19173	947
Soil	COG0060	Missed	15.54	1.19145	948
Soil	COG0060	Missed	15.54	1.19145	949
Soil	COG0060	Missed	15.53	1.19117	950
Soil	COG0060	Missed	15.52	1.19089	951
Soil	COG0060	Missed	15.52	1.19089	952
Soil	COG0060	Missed	15.52	1.19089	953
Soil	COG0060	Missed	15.51	1.19061	954
Soil	COG0060	Missed	15.49	1.19005	955
Soil	COG0060	Missed	15.48	1.18977	956
Soil	COG0060	Medium-quality	15.48	1.18977	957
Soil	COG0060	Missed	15.47	1.18949	958
Soil	COG0060	Missed	15.46	1.18921	959
Soil	COG0060	Missed	15.45	1.18893	960
Soil	COG0060	Missed	15.45	1.18893	961
Soil	COG0060	Missed	15.41	1.1878	962
Soil	COG0060	Missed	15.4	1.18752	963
Soil	COG0060	Missed	15.38	1.18696	964
Soil	COG0060	High-quality	15.38	1.18696	965
Soil	COG0060	Medium-quality	15.38	1.18696	966
Soil	COG0060	Missed	15.37	1.18667	967
Soil	COG0060	Missed	15.34	1.18583	968
Soil	COG0060	Missed	15.31	1.18498	969
Soil	COG0060	High-quality	15.31	1.18498	970
Soil	COG0060	Missed	15.29	1.18441	971
Soil	COG0060	Missed	15.26	1.18355	972
Soil	COG0060	High-quality	15.26	1.18355	973
Soil	COG0060	Medium-quality	15.25	1.18327	974
Soil	COG0060	Missed	15.24	1.18298	975
Soil	COG0060	Missed	15.23	1.1827	976
Soil	COG0060	Missed	15.23	1.1827	977
Soil	COG0060	Missed	15.18	1.18127	978
Soil	COG0060	Missed	15.13	1.17984	979
Soil	COG0060	Missed	15.1	1.17898	980
Soil	COG0060	Missed	15.1	1.17898	981
Soil	COG0060	Missed	15.07	1.17811	982
Soil	COG0060	Missed	15.06	1.17782	983
Soil	COG0060	High-quality	15.05	1.17754	984
Soil	COG0060	Missed	15.03	1.17696	985
Soil	COG0060	Missed	15.02	1.17667	986
Soil	COG0060	Missed	15.02	1.17667	987
Soil	COG0060	Medium-quality	15.02	1.17667	988
Soil	COG0060	Missed	15	1.17609	989
Soil	COG0060	Missed	14.99	1.1758	990
Soil	COG0060	Missed	14.98	1.17551	991
Soil	COG0060	Missed	14.97	1.17522	992
Soil	COG0060	Missed	14.97	1.17522	993
Soil	COG0060	Missed	14.97	1.17522	994
Soil	COG0060	Missed	14.96	1.17493	995
Soil	COG0060	Medium-quality	14.95	1.17464	996
Soil	COG0060	Missed	14.95	1.17464	997
Soil	COG0060	Missed	14.93	1.17406	998
Soil	COG0060	Missed	14.93	1.17406	999
Soil	COG0060	Missed	14.92	1.17377	1000
Soil	COG0060	Missed	14.92	1.17377	1001
Soil	COG0060	High-quality	14.91	1.17348	1002
Soil	COG0060	Missed	14.88	1.1726	1003
Soil	COG0060	Near-complete	14.88	1.1726	1004
Soil	COG0060	Missed	14.87	1.17231	1005
Soil	COG0060	Missed	14.85	1.17173	1006
Soil	COG0060	High-quality	14.84	1.17143	1007
Soil	COG0060	Missed	14.82	1.17085	1008
Soil	COG0060	Missed	14.82	1.17085	1009
Soil	COG0060	Missed	14.81	1.17056	1010
Soil	COG0060	Missed	14.8	1.17026	1011
Soil	COG0060	High-quality	14.8	1.17026	1012
Soil	COG0060	Medium-quality	14.78	1.16967	1013
Soil	COG0060	Missed	14.76	1.16909	1014
Soil	COG0060	Missed	14.75	1.16879	1015
Soil	COG0060	Missed	14.74	1.1685	1016
Soil	COG0060	Missed	14.74	1.1685	1017
Soil	COG0060	Missed	14.72	1.16791	1018
Soil	COG0060	Missed	14.71	1.16761	1019
Soil	COG0060	Medium-quality	14.7	1.16732	1020
Soil	COG0060	Missed	14.7	1.16732	1021
Soil	COG0060	Missed	14.69	1.16702	1022
Soil	COG0060	Missed	14.66	1.16613	1023
Soil	COG0060	Missed	14.65	1.16584	1024
Soil	COG0060	Missed	14.65	1.16584	1025
Soil	COG0060	High-quality	14.65	1.16584	1026
Soil	COG0060	Missed	14.63	1.16524	1027
Soil	COG0060	Missed	14.63	1.16524	1028
Soil	COG0060	Medium-quality	14.63	1.16524	1029
Soil	COG0060	Missed	14.63	1.16524	1030
Soil	COG0060	Missed	14.62	1.16495	1031
Soil	COG0060	Missed	14.61	1.16465	1032
Soil	COG0060	Missed	14.61	1.16465	1033
Soil	COG0060	Missed	14.6	1.16435	1034
Soil	COG0060	Near-complete	14.6	1.16435	1035
Soil	COG0060	Missed	14.59	1.16406	1036
Soil	COG0060	Missed	14.59	1.16406	1037
Soil	COG0060	Missed	14.56	1.16316	1038
Soil	COG0060	Missed	14.55	1.16286	1039
Soil	COG0060	Missed	14.55	1.16286	1040
Soil	COG0060	Medium-quality	14.53	1.16227	1041
Soil	COG0060	Medium-quality	14.53	1.16227	1042
Soil	COG0060	Near-complete	14.53	1.16227	1043
Soil	COG0060	Medium-quality	14.52	1.16197	1044
Soil	COG0060	Missed	14.51	1.16167	1045
Soil	COG0060	Missed	14.5	1.16137	1046
Soil	COG0060	Missed	14.5	1.16137	1047
Soil	COG0060	Medium-quality	14.5	1.16137	1048
Soil	COG0060	High-quality	14.5	1.16137	1049
Soil	COG0060	Missed	14.5	1.16137	1050
Soil	COG0060	Missed	14.47	1.16047	1051
Soil	COG0060	Missed	14.44	1.15957	1052
Soil	COG0060	Missed	14.44	1.15957	1053
Soil	COG0060	Missed	14.43	1.15927	1054
Soil	COG0060	Missed	14.4	1.15836	1055
Soil	COG0060	Missed	14.39	1.15806	1056
Soil	COG0060	Missed	14.37	1.15746	1057
Soil	COG0060	Near-complete	14.35	1.15685	1058
Soil	COG0060	Missed	14.33	1.15625	1059
Soil	COG0060	Medium-quality	14.33	1.15625	1060
Soil	COG0060	Missed	14.32	1.15594	1061
Soil	COG0060	Missed	14.27	1.15442	1062
Soil	COG0060	Missed	14.27	1.15442	1063
Soil	COG0060	Missed	14.26	1.15412	1064
Soil	COG0060	Near-complete	14.26	1.15412	1065
Soil	COG0060	Near-complete	14.26	1.15412	1066
Soil	COG0060	High-quality	14.24	1.15351	1067
Soil	COG0060	Missed	14.22	1.1529	1068
Soil	COG0060	Missed	14.21	1.15259	1069
Soil	COG0060	Missed	14.19	1.15198	1070
Soil	COG0060	High-quality	14.16	1.15106	1071
Soil	COG0060	Missed	14.13	1.15014	1072
Soil	COG0060	High-quality	14.1	1.14922	1073
Soil	COG0060	High-quality	14.09	1.14891	1074
Soil	COG0060	Missed	14.07	1.14829	1075
Soil	COG0060	Missed	14.07	1.14829	1076
Soil	COG0060	High-quality	14.05	1.14768	1077
Soil	COG0060	Missed	14.04	1.14737	1078
Soil	COG0060	High-quality	14.02	1.14675	1079
Soil	COG0060	Missed	14	1.14613	1080
Soil	COG0060	Missed	13.99	1.14582	1081
Soil	COG0060	Missed	13.98	1.14551	1082
Soil	COG0060	Missed	13.96	1.14489	1083
Soil	COG0060	Missed	13.95	1.14457	1084
Soil	COG0060	Missed	13.95	1.14457	1085
Soil	COG0060	Missed	13.93	1.14395	1086
Soil	COG0060	Missed	13.92	1.14364	1087
Soil	COG0060	Missed	13.92	1.14364	1088
Soil	COG0060	Missed	13.92	1.14364	1089
Soil	COG0060	Missed	13.9	1.14301	1090
Soil	COG0060	Medium-quality	13.9	1.14301	1091
Soil	COG0060	Medium-quality	13.9	1.14301	1092
Soil	COG0060	High-quality	13.88	1.14239	1093
Soil	COG0060	Missed	13.88	1.14239	1094
Soil	COG0060	Missed	13.87	1.14208	1095
Soil	COG0060	Missed	13.85	1.14145	1096
Soil	COG0060	Missed	13.85	1.14145	1097
Soil	COG0060	Missed	13.82	1.14051	1098
Soil	COG0060	Missed	13.8	1.13988	1099
Soil	COG0060	Missed	13.8	1.13988	1100
Soil	COG0060	Missed	13.8	1.13988	1101
Soil	COG0060	Medium-quality	13.8	1.13988	1102
Soil	COG0060	Missed	13.78	1.13925	1103
Soil	COG0060	Missed	13.77	1.13893	1104
Soil	COG0060	Missed	13.75	1.1383	1105
Soil	COG0060	Missed	13.74	1.13799	1106
Soil	COG0060	Missed	13.73	1.13767	1107
Soil	COG0060	High-quality	13.73	1.13767	1108
Soil	COG0060	Medium-quality	13.73	1.13767	1109
Soil	COG0060	Missed	13.72	1.13735	1110
Soil	COG0060	Missed	13.71	1.13704	1111
Soil	COG0060	Missed	13.71	1.13704	1112
Soil	COG0060	Missed	13.71	1.13704	1113
Soil	COG0060	Missed	13.71	1.13704	1114
Soil	COG0060	High-quality	13.71	1.13704	1115
Soil	COG0060	Missed	13.67	1.13577	1116
Soil	COG0060	Missed	13.66	1.13545	1117
Soil	COG0060	Missed	13.64	1.13481	1118
Soil	COG0060	Missed	13.64	1.13481	1119
Soil	COG0060	Missed	13.64	1.13481	1120
Soil	COG0060	Missed	13.64	1.13481	1121
Soil	COG0060	Near-complete	13.61	1.13386	1122
Soil	COG0060	Missed	13.6	1.13354	1123
Soil	COG0060	Missed	13.6	1.13354	1124
Soil	COG0060	Missed	13.58	1.1329	1125
Soil	COG0060	Missed	13.58	1.1329	1126
Soil	COG0060	Missed	13.56	1.13226	1127
Soil	COG0060	Missed	13.54	1.13162	1128
Soil	COG0060	Missed	13.53	1.1313	1129
Soil	COG0060	Missed	13.51	1.13066	1130
Soil	COG0060	Missed	13.5	1.13033	1131
Soil	COG0060	Missed	13.46	1.12905	1132
Soil	COG0060	High-quality	13.44	1.1284	1133
Soil	COG0060	Medium-quality	13.43	1.12808	1134
Soil	COG0060	High-quality	13.43	1.12808	1135
Soil	COG0060	Near-complete	13.42	1.12775	1136
Soil	COG0060	Missed	13.4	1.1271	1137
Soil	COG0060	Missed	13.4	1.1271	1138
Soil	COG0060	High-quality	13.4	1.1271	1139
Soil	COG0060	Near-complete	13.4	1.1271	1140
Soil	COG0060	Missed	13.39	1.12678	1141
Soil	COG0060	High-quality	13.39	1.12678	1142
Soil	COG0060	Medium-quality	13.39	1.12678	1143
Soil	COG0060	High-quality	13.38	1.12646	1144
Soil	COG0060	Missed	13.37	1.12613	1145
Soil	COG0060	Missed	13.37	1.12613	1146
Soil	COG0060	Missed	13.37	1.12613	1147
Soil	COG0060	Missed	13.37	1.12613	1148
Soil	COG0060	Missed	13.37	1.12613	1149
Soil	COG0060	Missed	13.36	1.12581	1150
Soil	COG0060	Missed	13.34	1.12516	1151
Soil	COG0060	Missed	13.34	1.12516	1152
Soil	COG0060	Missed	13.33	1.12483	1153
Soil	COG0060	Missed	13.33	1.12483	1154
Soil	COG0060	Missed	13.32	1.1245	1155
Soil	COG0060	Missed	13.31	1.12418	1156
Soil	COG0060	High-quality	13.29	1.12352	1157
Soil	COG0060	Missed	13.28	1.1232	1158
Soil	COG0060	Missed	13.27	1.12287	1159
Soil	COG0060	Missed	13.24	1.12189	1160
Soil	COG0060	Missed	13.24	1.12189	1161
Soil	COG0060	Missed	13.23	1.12156	1162
Soil	COG0060	Missed	13.23	1.12156	1163
Soil	COG0060	Missed	13.23	1.12156	1164
Soil	COG0060	Missed	13.22	1.12123	1165
Soil	COG0060	High-quality	13.22	1.12123	1166
Soil	COG0060	Near-complete	13.2	1.12057	1167
Soil	COG0060	Missed	13.19	1.12024	1168
Soil	COG0060	High-quality	13.19	1.12024	1169
Soil	COG0060	Medium-quality	13.16	1.11926	1170
Soil	COG0060	Missed	13.15	1.11893	1171
Soil	COG0060	Missed	13.14	1.1186	1172
Soil	COG0060	Missed	13.13	1.11826	1173
Soil	COG0060	Missed	13.13	1.11826	1174
Soil	COG0060	Missed	13.12	1.11793	1175
Soil	COG0060	Missed	13.12	1.11793	1176
Soil	COG0060	Missed	13.05	1.11561	1177
Soil	COG0060	Missed	13.05	1.11561	1178
Soil	COG0060	Missed	13.04	1.11528	1179
Soil	COG0060	Missed	13.04	1.11528	1180
Soil	COG0060	Missed	13.04	1.11528	1181
Soil	COG0060	Missed	13.03	1.11494	1182
Soil	COG0060	Missed	13.02	1.11461	1183
Soil	COG0060	Missed	13	1.11394	1184
Soil	COG0060	Missed	12.99	1.11361	1185
Soil	COG0060	Missed	12.98	1.11327	1186
Soil	COG0060	Missed	12.97	1.11294	1187
Soil	COG0060	Missed	12.96	1.11261	1188
Soil	COG0060	Missed	12.95	1.11227	1189
Soil	COG0060	Missed	12.93	1.1116	1190
Soil	COG0060	Near-complete	12.93	1.1116	1191
Soil	COG0060	Missed	12.92	1.11126	1192
Soil	COG0060	High-quality	12.92	1.11126	1193
Soil	COG0060	Missed	12.89	1.11025	1194
Soil	COG0060	Missed	12.88	1.10992	1195
Soil	COG0060	Missed	12.87	1.10958	1196
Soil	COG0060	Missed	12.86	1.10924	1197
Soil	COG0060	Missed	12.86	1.10924	1198
Soil	COG0060	Missed	12.84	1.10857	1199
Soil	COG0060	Missed	12.84	1.10857	1200
Soil	COG0060	Missed	12.83	1.10823	1201
Soil	COG0060	Missed	12.83	1.10823	1202
Soil	COG0060	High-quality	12.83	1.10823	1203
Soil	COG0060	Missed	12.82	1.10789	1204
Soil	COG0060	High-quality	12.82	1.10789	1205
Soil	COG0060	Missed	12.81	1.10755	1206
Soil	COG0060	Missed	12.8	1.10721	1207
Soil	COG0060	Missed	12.78	1.10653	1208
Soil	COG0060	High-quality	12.78	1.10653	1209
Soil	COG0060	Missed	12.77	1.10619	1210
Soil	COG0060	Missed	12.77	1.10619	1211
Soil	COG0060	Missed	12.77	1.10619	1212
Soil	COG0060	Missed	12.76	1.10585	1213
Soil	COG0060	Missed	12.76	1.10585	1214
Soil	COG0060	High-quality	12.76	1.10585	1215
Soil	COG0060	Missed	12.75	1.10551	1216
Soil	COG0060	Missed	12.75	1.10551	1217
Soil	COG0060	Missed	12.74	1.10517	1218
Soil	COG0060	Missed	12.74	1.10517	1219
Soil	COG0060	Missed	12.74	1.10517	1220
Soil	COG0060	Missed	12.72	1.10449	1221
Soil	COG0060	Missed	12.72	1.10449	1222
Soil	COG0060	Missed	12.71	1.10415	1223
Soil	COG0060	Missed	12.71	1.10415	1224
Soil	COG0060	Missed	12.7	1.1038	1225
Soil	COG0060	High-quality	12.7	1.1038	1226
Soil	COG0060	Missed	12.69	1.10346	1227
Soil	COG0060	High-quality	12.68	1.10312	1228
Soil	COG0060	Missed	12.67	1.10278	1229
Soil	COG0060	Missed	12.67	1.10278	1230
Soil	COG0060	Missed	12.65	1.10209	1231
Soil	COG0060	Missed	12.65	1.10209	1232
Soil	COG0060	Missed	12.64	1.10175	1233
Soil	COG0060	Missed	12.63	1.1014	1234
Soil	COG0060	High-quality	12.62	1.10106	1235
Soil	COG0060	Missed	12.62	1.10106	1236
Soil	COG0060	Missed	12.62	1.10106	1237
Soil	COG0060	Missed	12.61	1.10072	1238
Soil	COG0060	Missed	12.61	1.10072	1239
Soil	COG0060	Missed	12.6	1.10037	1240
Soil	COG0060	Medium-quality	12.57	1.09934	1241
Soil	COG0060	Missed	12.57	1.09934	1242
Soil	COG0060	Missed	12.57	1.09934	1243
Soil	COG0060	Missed	12.57	1.09934	1244
Soil	COG0060	Missed	12.55	1.09864	1245
Soil	COG0060	Missed	12.55	1.09864	1246
Soil	COG0060	Missed	12.54	1.0983	1247
Soil	COG0060	Missed	12.53	1.09795	1248
Soil	COG0060	Medium-quality	12.52	1.0976	1249
Soil	COG0060	Missed	12.51	1.09726	1250
Soil	COG0060	Missed	12.51	1.09726	1251
Soil	COG0060	Missed	12.5	1.09691	1252
Soil	COG0060	Missed	12.48	1.09621	1253
Soil	COG0060	Missed	12.46	1.09552	1254
Soil	COG0060	Missed	12.46	1.09552	1255
Soil	COG0060	Missed	12.46	1.09552	1256
Soil	COG0060	Missed	12.44	1.09482	1257
Soil	COG0060	Missed	12.43	1.09447	1258
Soil	COG0060	Missed	12.43	1.09447	1259
Soil	COG0060	Missed	12.43	1.09447	1260
Soil	COG0060	Missed	12.42	1.09412	1261
Soil	COG0060	Missed	12.42	1.09412	1262
Soil	COG0060	Missed	12.41	1.09377	1263
Soil	COG0060	Missed	12.4	1.09342	1264
Soil	COG0060	Missed	12.4	1.09342	1265
Soil	COG0060	Medium-quality	12.4	1.09342	1266
Soil	COG0060	Missed	12.39	1.09307	1267
Soil	COG0060	Missed	12.39	1.09307	1268
Soil	COG0060	Missed	12.37	1.09237	1269
Soil	COG0060	Medium-quality	12.35	1.09167	1270
Soil	COG0060	Medium-quality	12.34	1.09132	1271
Soil	COG0060	Missed	12.34	1.09132	1272
Soil	COG0060	High-quality	12.34	1.09132	1273
Soil	COG0060	Missed	12.33	1.09096	1274
Soil	COG0060	Missed	12.32	1.09061	1275
Soil	COG0060	Missed	12.3	1.08991	1276
Soil	COG0060	Missed	12.27	1.08884	1277
Soil	COG0060	Missed	12.27	1.08884	1278
Soil	COG0060	Missed	12.26	1.08849	1279
Soil	COG0060	Missed	12.25	1.08814	1280
Soil	COG0060	Missed	12.24	1.08778	1281
Soil	COG0060	High-quality	12.24	1.08778	1282
Soil	COG0060	Missed	12.23	1.08743	1283
Soil	COG0060	Missed	12.23	1.08743	1284
Soil	COG0060	Missed	12.23	1.08743	1285
Soil	COG0060	Missed	12.23	1.08743	1286
Soil	COG0060	Missed	12.22	1.08707	1287
Soil	COG0060	Missed	12.21	1.08672	1288
Soil	COG0060	Missed	12.21	1.08672	1289
Soil	COG0060	Missed	12.2	1.08636	1290
Soil	COG0060	Missed	12.2	1.08636	1291
Soil	COG0060	Missed	12.2	1.08636	1292
Soil	COG0060	Missed	12.19	1.086	1293
Soil	COG0060	Missed	12.19	1.086	1294
Soil	COG0060	Missed	12.19	1.086	1295
Soil	COG0060	Medium-quality	12.19	1.086	1296
Soil	COG0060	Missed	12.18	1.08565	1297
Soil	COG0060	Missed	12.18	1.08565	1298
Soil	COG0060	Missed	12.17	1.08529	1299
Soil	COG0060	Missed	12.16	1.08493	1300
Soil	COG0060	High-quality	12.16	1.08493	1301
Soil	COG0060	Missed	12.12	1.0835	1302
Soil	COG0060	Missed	12.12	1.0835	1303
Soil	COG0060	Missed	12.12	1.0835	1304
Soil	COG0060	Missed	12.12	1.0835	1305
Soil	COG0060	Missed	12.11	1.08314	1306
Soil	COG0060	Missed	12.11	1.08314	1307
Soil	COG0060	Missed	12.1	1.08279	1308
Soil	COG0060	Missed	12.09	1.08243	1309
Soil	COG0060	Missed	12.08	1.08207	1310
Soil	COG0060	Missed	12.08	1.08207	1311
Soil	COG0060	Missed	12.06	1.08135	1312
Soil	COG0060	Missed	12.06	1.08135	1313
Soil	COG0060	Missed	12.05	1.08099	1314
Soil	COG0060	High-quality	12.05	1.08099	1315
Soil	COG0060	Missed	12.04	1.08063	1316
Soil	COG0060	Missed	12.04	1.08063	1317
Soil	COG0060	Missed	12.04	1.08063	1318
Soil	COG0060	Missed	12.03	1.08027	1319
Soil	COG0060	Missed	12.03	1.08027	1320
Soil	COG0060	Missed	12.03	1.08027	1321
Soil	COG0060	Missed	12.03	1.08027	1322
Soil	COG0060	Missed	12.02	1.0799	1323
Soil	COG0060	Missed	12.02	1.0799	1324
Soil	COG0060	Missed	12.02	1.0799	1325
Soil	COG0060	Missed	12.01	1.07954	1326
Soil	COG0060	Missed	12.01	1.07954	1327
Soil	COG0060	Missed	12	1.07918	1328
Soil	COG0060	High-quality	12	1.07918	1329
Soil	COG0060	Missed	11.99	1.07882	1330
Soil	COG0060	Medium-quality	11.99	1.07882	1331
Soil	COG0060	Missed	11.98	1.07846	1332
Soil	COG0060	High-quality	11.97	1.07809	1333
Soil	COG0060	Missed	11.97	1.07809	1334
Soil	COG0060	Missed	11.97	1.07809	1335
Soil	COG0060	Missed	11.96	1.07773	1336
Soil	COG0060	High-quality	11.95	1.07737	1337
Soil	COG0060	Medium-quality	11.95	1.07737	1338
Soil	COG0060	Missed	11.94	1.077	1339
Soil	COG0060	Missed	11.94	1.077	1340
Soil	COG0060	High-quality	11.93	1.07664	1341
Soil	COG0060	Missed	11.92	1.07628	1342
Soil	COG0060	Missed	11.9	1.07555	1343
Soil	COG0060	Missed	11.9	1.07555	1344
Soil	COG0060	Missed	11.89	1.07518	1345
Soil	COG0060	Missed	11.88	1.07482	1346
Soil	COG0060	Missed	11.88	1.07482	1347
Soil	COG0060	High-quality	11.88	1.07482	1348
Soil	COG0060	Missed	11.86	1.07408	1349
Soil	COG0060	Medium-quality	11.84	1.07335	1350
Soil	COG0060	High-quality	11.84	1.07335	1351
Soil	COG0060	Missed	11.82	1.07262	1352
Soil	COG0060	Missed	11.82	1.07262	1353
Soil	COG0060	Missed	11.82	1.07262	1354
Soil	COG0060	Missed	11.81	1.07225	1355
Soil	COG0060	Missed	11.78	1.07115	1356
Soil	COG0060	Missed	11.77	1.07078	1357
Soil	COG0060	Missed	11.76	1.07041	1358
Soil	COG0060	Missed	11.74	1.06967	1359
Soil	COG0060	Missed	11.71	1.06856	1360
Soil	COG0060	Missed	11.7	1.06819	1361
Soil	COG0060	Missed	11.69	1.06781	1362
Soil	COG0060	Missed	11.69	1.06781	1363
Soil	COG0060	Near-complete	11.69	1.06781	1364
Soil	COG0060	Missed	11.67	1.06707	1365
Soil	COG0060	Missed	11.66	1.0667	1366
Soil	COG0060	Missed	11.66	1.0667	1367
Soil	COG0060	Missed	11.66	1.0667	1368
Soil	COG0060	Missed	11.65	1.06633	1369
Soil	COG0060	Missed	11.62	1.06521	1370
Soil	COG0060	Missed	11.62	1.06521	1371
Soil	COG0060	Missed	11.62	1.06521	1372
Soil	COG0060	Missed	11.61	1.06483	1373
Soil	COG0060	Missed	11.61	1.06483	1374
Soil	COG0060	Missed	11.59	1.06408	1375
Soil	COG0060	Missed	11.59	1.06408	1376
Soil	COG0060	Near-complete	11.58	1.06371	1377
Soil	COG0060	Missed	11.57	1.06333	1378
Soil	COG0060	Missed	11.57	1.06333	1379
Soil	COG0060	Missed	11.57	1.06333	1380
Soil	COG0060	Missed	11.57	1.06333	1381
Soil	COG0060	Missed	11.57	1.06333	1382
Soil	COG0060	Missed	11.56	1.06296	1383
Soil	COG0060	Missed	11.55	1.06258	1384
Soil	COG0060	Near-complete	11.55	1.06258	1385
Soil	COG0060	Missed	11.54	1.06221	1386
Soil	COG0060	Missed	11.53	1.06183	1387
Soil	COG0060	Missed	11.52	1.06145	1388
Soil	COG0060	Missed	11.51	1.06108	1389
Soil	COG0060	Medium-quality	11.51	1.06108	1390
Soil	COG0060	Missed	11.48	1.05994	1391
Soil	COG0060	Missed	11.48	1.05994	1392
Soil	COG0060	Missed	11.48	1.05994	1393
Soil	COG0060	Missed	11.48	1.05994	1394
Soil	COG0060	High-quality	11.47	1.05956	1395
Soil	COG0060	Missed	11.46	1.05918	1396
Soil	COG0060	Missed	11.46	1.05918	1397
Soil	COG0060	Missed	11.46	1.05918	1398
Soil	COG0060	High-quality	11.44	1.05843	1399
Soil	COG0060	Missed	11.44	1.05843	1400
Soil	COG0060	Missed	11.43	1.05805	1401
Soil	COG0060	High-quality	11.43	1.05805	1402
Soil	COG0060	Missed	11.42	1.05767	1403
Soil	COG0060	Missed	11.42	1.05767	1404
Soil	COG0060	Missed	11.4	1.0569	1405
Soil	COG0060	Missed	11.4	1.0569	1406
Soil	COG0060	Missed	11.38	1.05614	1407
Soil	COG0060	Missed	11.36	1.05538	1408
Soil	COG0060	Missed	11.36	1.05538	1409
Soil	COG0060	Missed	11.36	1.05538	1410
Soil	COG0060	Missed	11.35	1.055	1411
Soil	COG0060	Missed	11.33	1.05423	1412
Soil	COG0060	Missed	11.33	1.05423	1413
Soil	COG0060	High-quality	11.33	1.05423	1414
Soil	COG0060	Missed	11.32	1.05385	1415
Soil	COG0060	Medium-quality	11.32	1.05385	1416
Soil	COG0060	Missed	11.3	1.05308	1417
Soil	COG0060	Missed	11.29	1.05269	1418
Soil	COG0060	Missed	11.28	1.05231	1419
Soil	COG0060	Missed	11.28	1.05231	1420
Soil	COG0060	Missed	11.28	1.05231	1421
Soil	COG0060	Missed	11.27	1.05192	1422
Soil	COG0060	Missed	11.26	1.05154	1423
Soil	COG0060	Missed	11.25	1.05115	1424
Soil	COG0060	Near-complete	11.25	1.05115	1425
Soil	COG0060	Missed	11.25	1.05115	1426
Soil	COG0060	Missed	11.24	1.05077	1427
Soil	COG0060	Missed	11.24	1.05077	1428
Soil	COG0060	Missed	11.24	1.05077	1429
Soil	COG0060	Missed	11.24	1.05077	1430
Soil	COG0060	Missed	11.24	1.05077	1431
Soil	COG0060	Missed	11.2	1.04922	1432
Soil	COG0060	Missed	11.19	1.04883	1433
Soil	COG0060	Missed	11.19	1.04883	1434
Soil	COG0060	Missed	11.18	1.04844	1435
Soil	COG0060	Missed	11.18	1.04844	1436
Soil	COG0060	High-quality	11.18	1.04844	1437
Soil	COG0060	Missed	11.16	1.04766	1438
Soil	COG0060	Missed	11.15	1.04727	1439
Soil	COG0060	Missed	11.15	1.04727	1440
Soil	COG0060	Missed	11.15	1.04727	1441
Soil	COG0060	Missed	11.14	1.04689	1442
Soil	COG0060	Missed	11.12	1.0461	1443
Soil	COG0060	Missed	11.12	1.0461	1444
Soil	COG0060	Near-complete	11.11	1.04571	1445
Soil	COG0060	Missed	11.1	1.04532	1446
Soil	COG0060	Missed	11.1	1.04532	1447
Soil	COG0060	Missed	11.08	1.04454	1448
Soil	COG0060	Missed	11.08	1.04454	1449
Soil	COG0060	Missed	11.04	1.04297	1450
Soil	COG0060	Missed	11.03	1.04258	1451
Soil	COG0060	Missed	11.03	1.04258	1452
Soil	COG0060	Missed	11.02	1.04218	1453
Soil	COG0060	Missed	11.02	1.04218	1454
Soil	COG0060	Missed	11.02	1.04218	1455
Soil	COG0060	Missed	11	1.04139	1456
Soil	COG0060	Missed	10.99	1.041	1457
Soil	COG0060	Missed	10.99	1.041	1458
Soil	COG0060	Missed	10.98	1.0406	1459
Soil	COG0060	Medium-quality	10.98	1.0406	1460
Soil	COG0060	Missed	10.97	1.04021	1461
Soil	COG0060	Missed	10.95	1.03941	1462
Soil	COG0060	Missed	10.95	1.03941	1463
Soil	COG0060	Missed	10.95	1.03941	1464
Soil	COG0060	Medium-quality	10.95	1.03941	1465
Soil	COG0060	Missed	10.94	1.03902	1466
Soil	COG0060	Missed	10.94	1.03902	1467
Soil	COG0060	Missed	10.94	1.03902	1468
Soil	COG0060	Missed	10.94	1.03902	1469
Soil	COG0060	Missed	10.93	1.03862	1470
Soil	COG0060	Missed	10.92	1.03822	1471
Soil	COG0060	Missed	10.92	1.03822	1472
Soil	COG0060	Missed	10.91	1.03782	1473
Soil	COG0060	Missed	10.91	1.03782	1474
Soil	COG0060	Missed	10.88	1.03663	1475
Soil	COG0060	Missed	10.88	1.03663	1476
Soil	COG0060	Medium-quality	10.86	1.03583	1477
Soil	COG0060	Missed	10.86	1.03583	1478
Soil	COG0060	Missed	10.86	1.03583	1479
Soil	COG0060	Missed	10.85	1.03543	1480
Soil	COG0060	Missed	10.84	1.03503	1481
Soil	COG0060	Missed	10.84	1.03503	1482
Soil	COG0060	Missed	10.83	1.03463	1483
Soil	COG0060	Missed	10.83	1.03463	1484
Soil	COG0060	Missed	10.82	1.03423	1485
Soil	COG0060	Missed	10.81	1.03383	1486
Soil	COG0060	Missed	10.81	1.03383	1487
Soil	COG0060	Missed	10.8	1.03342	1488
Soil	COG0060	Missed	10.79	1.03302	1489
Soil	COG0060	Missed	10.79	1.03302	1490
Soil	COG0060	Medium-quality	10.79	1.03302	1491
Soil	COG0060	Missed	10.77	1.03222	1492
Soil	COG0060	Missed	10.77	1.03222	1493
Soil	COG0060	Missed	10.77	1.03222	1494
Soil	COG0060	Missed	10.76	1.03181	1495
Soil	COG0060	Missed	10.76	1.03181	1496
Soil	COG0060	Missed	10.75	1.03141	1497
Soil	COG0060	Missed	10.74	1.031	1498
Soil	COG0060	Missed	10.74	1.031	1499
Soil	COG0060	Missed	10.74	1.031	1500
Soil	COG0060	Medium-quality	10.74	1.031	1501
Soil	COG0060	Missed	10.73	1.0306	1502
Soil	COG0060	Missed	10.72	1.03019	1503
Soil	COG0060	Medium-quality	10.72	1.03019	1504
Soil	COG0060	Missed	10.72	1.03019	1505
Soil	COG0060	Missed	10.72	1.03019	1506
Soil	COG0060	Missed	10.7	1.02938	1507
Soil	COG0060	Missed	10.7	1.02938	1508
Soil	COG0060	Missed	10.69	1.02898	1509
Soil	COG0060	Missed	10.69	1.02898	1510
Soil	COG0060	Medium-quality	10.69	1.02898	1511
Soil	COG0060	Missed	10.68	1.02857	1512
Soil	COG0060	Missed	10.68	1.02857	1513
Soil	COG0060	Missed	10.65	1.02735	1514
Soil	COG0060	Missed	10.64	1.02694	1515
Soil	COG0060	Missed	10.63	1.02653	1516
Soil	COG0060	Missed	10.62	1.02612	1517
Soil	COG0060	Missed	10.6	1.02531	1518
Soil	COG0060	Missed	10.6	1.02531	1519
Soil	COG0060	Missed	10.59	1.0249	1520
Soil	COG0060	Missed	10.59	1.0249	1521
Soil	COG0060	Missed	10.58	1.02449	1522
Soil	COG0060	Missed	10.56	1.02366	1523
Soil	COG0060	Missed	10.55	1.02325	1524
Soil	COG0060	Missed	10.55	1.02325	1525
Soil	COG0060	Medium-quality	10.55	1.02325	1526
Soil	COG0060	Missed	10.54	1.02284	1527
Soil	COG0060	Missed	10.51	1.0216	1528
Soil	COG0060	Missed	10.51	1.0216	1529
Soil	COG0060	Missed	10.51	1.0216	1530
Soil	COG0060	Missed	10.5	1.02119	1531
Soil	COG0060	Missed	10.49	1.02078	1532
Soil	COG0060	Missed	10.49	1.02078	1533
Soil	COG0060	Missed	10.47	1.01995	1534
Soil	COG0060	Missed	10.47	1.01995	1535
Soil	COG0060	Missed	10.46	1.01953	1536
Soil	COG0060	Missed	10.46	1.01953	1537
Soil	COG0060	Missed	10.45	1.01912	1538
Soil	COG0060	Medium-quality	10.44	1.0187	1539
Soil	COG0060	Missed	10.44	1.0187	1540
Soil	COG0060	Missed	10.43	1.01828	1541
Soil	COG0060	Missed	10.43	1.01828	1542
Soil	COG0060	Missed	10.41	1.01745	1543
Soil	COG0060	Missed	10.41	1.01745	1544
Soil	COG0060	Missed	10.4	1.01703	1545
Soil	COG0060	Missed	10.4	1.01703	1546
Soil	COG0060	Missed	10.36	1.01536	1547
Soil	COG0060	Missed	10.36	1.01536	1548
Soil	COG0060	Missed	10.35	1.01494	1549
Soil	COG0060	Missed	10.35	1.01494	1550
Soil	COG0060	Missed	10.34	1.01452	1551
Soil	COG0060	Medium-quality	10.34	1.01452	1552
Soil	COG0060	Missed	10.33	1.0141	1553
Soil	COG0060	Missed	10.33	1.0141	1554
Soil	COG0060	Missed	10.33	1.0141	1555
Soil	COG0060	Missed	10.33	1.0141	1556
Soil	COG0060	Missed	10.32	1.01368	1557
Soil	COG0060	Missed	10.31	1.01326	1558
Soil	COG0060	Missed	10.31	1.01326	1559
Soil	COG0060	Missed	10.31	1.01326	1560
Soil	COG0060	Missed	10.3	1.01284	1561
Soil	COG0060	Missed	10.29	1.01242	1562
Soil	COG0060	Missed	10.29	1.01242	1563
Soil	COG0060	Missed	10.28	1.01199	1564
Soil	COG0060	Medium-quality	10.28	1.01199	1565
Soil	COG0060	Medium-quality	10.28	1.01199	1566
Soil	COG0060	Missed	10.27	1.01157	1567
Soil	COG0060	Missed	10.26	1.01115	1568
Soil	COG0060	High-quality	10.26	1.01115	1569
Soil	COG0060	Missed	10.24	1.0103	1570
Soil	COG0060	Missed	10.24	1.0103	1571
Soil	COG0060	Missed	10.24	1.0103	1572
Soil	COG0060	Missed	10.23	1.00988	1573
Soil	COG0060	Missed	10.23	1.00988	1574
Soil	COG0060	Missed	10.21	1.00903	1575
Soil	COG0060	Missed	10.19	1.00817	1576
Soil	COG0060	Missed	10.19	1.00817	1577
Soil	COG0060	Missed	10.19	1.00817	1578
Soil	COG0060	Missed	10.17	1.00732	1579
Soil	COG0060	Missed	10.17	1.00732	1580
Soil	COG0060	Missed	10.16	1.00689	1581
Soil	COG0060	Missed	10.16	1.00689	1582
Soil	COG0060	Medium-quality	10.16	1.00689	1583
Soil	COG0060	Missed	10.16	1.00689	1584
Soil	COG0060	Missed	10.15	1.00647	1585
Soil	COG0060	Missed	10.14	1.00604	1586
Soil	COG0060	Missed	10.13	1.00561	1587
Soil	COG0060	Missed	10.13	1.00561	1588
Soil	COG0060	Missed	10.12	1.00518	1589
Soil	COG0060	Missed	10.12	1.00518	1590
Soil	COG0060	Missed	10.12	1.00518	1591
Soil	COG0060	Missed	10.11	1.00475	1592
Soil	COG0060	Missed	10.11	1.00475	1593
Soil	COG0060	Medium-quality	10.11	1.00475	1594
Soil	COG0060	Missed	10.09	1.00389	1595
Soil	COG0060	Missed	10.08	1.00346	1596
Soil	COG0060	Missed	10.08	1.00346	1597
Soil	COG0060	Missed	10.08	1.00346	1598
Soil	COG0060	Missed	10.07	1.00303	1599
Soil	COG0060	Missed	10.06	1.0026	1600
Soil	COG0060	High-quality	10.06	1.0026	1601
Soil	COG0060	High-quality	10.05	1.00217	1602
Soil	COG0060	Missed	10.04	1.00173	1603
Soil	COG0060	Missed	10.04	1.00173	1604
Soil	COG0060	Missed	10.04	1.00173	1605
Soil	COG0060	Missed	10.03	1.0013	1606
Soil	COG0060	Missed	10.02	1.00087	1607
Soil	COG0060	Medium-quality	10	1	1608
Soil	COG0060	Missed	9.992	0.999652	1609
Soil	COG0060	Missed	9.983	0.999261	1610
Soil	COG0060	Missed	9.977	0.999	1611
Soil	COG0060	Missed	9.973	0.998826	1612
Soil	COG0060	Missed	9.955	0.998041	1613
Soil	COG0060	Missed	9.949	0.997779	1614
Soil	COG0060	Missed	9.948	0.997736	1615
Soil	COG0060	Missed	9.943	0.997517	1616
Soil	COG0060	Missed	9.942	0.997474	1617
Soil	COG0060	Missed	9.942	0.997474	1618
Soil	COG0060	Missed	9.938	0.997299	1619
Soil	COG0060	Missed	9.931	0.996993	1620
Soil	COG0060	Missed	9.927	0.996818	1621
Soil	COG0060	Missed	9.927	0.996818	1622
Soil	COG0060	Missed	9.923	0.996643	1623
Soil	COG0060	Missed	9.916	0.996337	1624
Soil	COG0060	Missed	9.898	0.995547	1625
Soil	COG0060	Missed	9.896	0.99546	1626
Soil	COG0060	Missed	9.895	0.995416	1627
Soil	COG0060	Missed	9.893	0.995328	1628
Soil	COG0060	Missed	9.87	0.994317	1629
Soil	COG0060	Medium-quality	9.869	0.994273	1630
Soil	COG0060	Missed	9.866	0.994141	1631
Soil	COG0060	Missed	9.857	0.993745	1632
Soil	COG0060	Missed	9.856	0.993701	1633
Soil	COG0060	Missed	9.853	0.993568	1634
Soil	COG0060	Missed	9.852	0.993524	1635
Soil	COG0060	High-quality	9.849	0.993392	1636
Soil	COG0060	Missed	9.846	0.99326	1637
Soil	COG0060	Missed	9.842	0.993083	1638
Soil	COG0060	High-quality	9.824	0.992288	1639
Soil	COG0060	High-quality	9.821	0.992156	1640
Soil	COG0060	Missed	9.821	0.992156	1641
Soil	COG0060	Missed	9.816	0.991935	1642
Soil	COG0060	Missed	9.814	0.991846	1643
Soil	COG0060	Missed	9.808	0.99158	1644
Soil	COG0060	Missed	9.803	0.991359	1645
Soil	COG0060	Missed	9.795	0.991004	1646
Soil	COG0060	Missed	9.795	0.991004	1647
Soil	COG0060	Missed	9.793	0.990916	1648
Soil	COG0060	Missed	9.786	0.990605	1649
Soil	COG0060	Missed	9.785	0.990561	1650
Soil	COG0060	Missed	9.775	0.990117	1651
Soil	COG0060	Missed	9.773	0.990028	1652
Soil	COG0060	Missed	9.77	0.989895	1653
Soil	COG0060	Missed	9.765	0.989672	1654
Soil	COG0060	Missed	9.758	0.989361	1655
Soil	COG0060	Missed	9.754	0.989183	1656
Soil	COG0060	Missed	9.744	0.988737	1657
Soil	COG0060	High-quality	9.743	0.988693	1658
Soil	COG0060	Missed	9.736	0.988381	1659
Soil	COG0060	Missed	9.732	0.988202	1660
Soil	COG0060	Missed	9.726	0.987934	1661
Soil	COG0060	Missed	9.713	0.987353	1662
Soil	COG0060	Missed	9.706	0.98704	1663
Soil	COG0060	Missed	9.704	0.986951	1664
Soil	COG0060	Medium-quality	9.704	0.986951	1665
Soil	COG0060	Missed	9.699	0.986727	1666
Soil	COG0060	Missed	9.695	0.986548	1667
Soil	COG0060	Missed	9.694	0.986503	1668
Soil	COG0060	Missed	9.684	0.986055	1669
Soil	COG0060	Missed	9.683	0.98601	1670
Soil	COG0060	Missed	9.682	0.985965	1671
Soil	COG0060	Missed	9.681	0.98592	1672
Soil	COG0060	Missed	9.657	0.984842	1673
Soil	COG0060	Missed	9.651	0.984572	1674
Soil	COG0060	Missed	9.649	0.984482	1675
Soil	COG0060	Missed	9.648	0.984437	1676
Soil	COG0060	Missed	9.647	0.984392	1677
Soil	COG0060	Missed	9.646	0.984347	1678
Soil	COG0060	Missed	9.643	0.984212	1679
Soil	COG0060	Missed	9.642	0.984167	1680
Soil	COG0060	Missed	9.641	0.984122	1681
Soil	COG0060	Missed	9.64	0.984077	1682
Soil	COG0060	High-quality	9.635	0.983852	1683
Soil	COG0060	Missed	9.629	0.983581	1684
Soil	COG0060	Missed	9.627	0.983491	1685
Soil	COG0060	Missed	9.622	0.983265	1686
Soil	COG0060	Missed	9.611	0.982769	1687
Soil	COG0060	Missed	9.611	0.982769	1688
Soil	COG0060	Missed	9.609	0.982678	1689
Soil	COG0060	Missed	9.601	0.982316	1690
Soil	COG0060	Missed	9.591	0.981864	1691
Soil	COG0060	Missed	9.586	0.981637	1692
Soil	COG0060	Missed	9.577	0.981229	1693
Soil	COG0060	Missed	9.576	0.981184	1694
Soil	COG0060	Missed	9.572	0.981003	1695
Soil	COG0060	Missed	9.566	0.98073	1696
Soil	COG0060	Missed	9.565	0.980685	1697
Soil	COG0060	Missed	9.565	0.980685	1698
Soil	COG0060	Missed	9.565	0.980685	1699
Soil	COG0060	High-quality	9.564	0.98064	1700
Soil	COG0060	Missed	9.553	0.98014	1701
Soil	COG0060	Missed	9.55	0.980003	1702
Soil	COG0060	High-quality	9.544	0.97973	1703
Soil	COG0060	Missed	9.543	0.979685	1704
Soil	COG0060	Missed	9.537	0.979412	1705
Soil	COG0060	Near-complete	9.532	0.979184	1706
Soil	COG0060	Missed	9.517	0.9785	1707
Soil	COG0060	Missed	9.517	0.9785	1708
Soil	COG0060	Missed	9.516	0.978454	1709
Soil	COG0060	Missed	9.509	0.978135	1710
Soil	COG0060	Missed	9.5	0.977724	1711
Soil	COG0060	Missed	9.498	0.977632	1712
Soil	COG0060	Missed	9.497	0.977586	1713
Soil	COG0060	Missed	9.49	0.977266	1714
Soil	COG0060	Missed	9.485	0.977037	1715
Soil	COG0060	Missed	9.485	0.977037	1716
Soil	COG0060	Medium-quality	9.483	0.976946	1717
Soil	COG0060	Missed	9.478	0.976717	1718
Soil	COG0060	Missed	9.471	0.976396	1719
Soil	COG0060	Missed	9.449	0.975386	1720
Soil	COG0060	Missed	9.449	0.975386	1721
Soil	COG0060	Missed	9.446	0.975248	1722
Soil	COG0060	Missed	9.443	0.97511	1723
Soil	COG0060	Missed	9.44	0.974972	1724
Soil	COG0060	Missed	9.44	0.974972	1725
Soil	COG0060	Missed	9.435	0.974742	1726
Soil	COG0060	Missed	9.416	0.973866	1727
Soil	COG0060	Missed	9.414	0.973774	1728
Soil	COG0060	Missed	9.409	0.973543	1729
Soil	COG0060	Missed	9.404	0.973313	1730
Soil	COG0060	Missed	9.401	0.973174	1731
Soil	COG0060	Missed	9.399	0.973082	1732
Soil	COG0060	Missed	9.392	0.972758	1733
Soil	COG0060	Missed	9.391	0.972712	1734
Soil	COG0060	Missed	9.384	0.972388	1735
Soil	COG0060	Missed	9.374	0.971925	1736
Soil	COG0060	Missed	9.374	0.971925	1737
Soil	COG0060	Missed	9.374	0.971925	1738
Soil	COG0060	Missed	9.365	0.971508	1739
Soil	COG0060	Missed	9.363	0.971415	1740
Soil	COG0060	Missed	9.36	0.971276	1741
Soil	COG0060	Missed	9.359	0.971229	1742
Soil	COG0060	Missed	9.358	0.971183	1743
Soil	COG0060	Missed	9.358	0.971183	1744
Soil	COG0060	Missed	9.355	0.971044	1745
Soil	COG0060	Missed	9.353	0.970951	1746
Soil	COG0060	Missed	9.343	0.970486	1747
Soil	COG0060	Missed	9.334	0.970068	1748
Soil	COG0060	Missed	9.333	0.970021	1749
Soil	COG0060	Missed	9.328	0.969789	1750
Soil	COG0060	Medium-quality	9.326	0.969695	1751
Soil	COG0060	Missed	9.321	0.969463	1752
Soil	COG0060	Missed	9.319	0.969369	1753
Soil	COG0060	Missed	9.311	0.968996	1754
Soil	COG0060	Missed	9.309	0.968903	1755
Soil	COG0060	Medium-quality	9.297	0.968343	1756
Soil	COG0060	Missed	9.296	0.968296	1757
Soil	COG0060	Missed	9.288	0.967922	1758
Soil	COG0060	Missed	9.262	0.966705	1759
Soil	COG0060	Missed	9.26	0.966611	1760
Soil	COG0060	Missed	9.254	0.966329	1761
Soil	COG0060	Missed	9.233	0.965343	1762
Soil	COG0060	Missed	9.223	0.964872	1763
Soil	COG0060	Missed	9.221	0.964778	1764
Soil	COG0060	Missed	9.213	0.964401	1765
Soil	COG0060	Missed	9.204	0.963977	1766
Soil	COG0060	Missed	9.2	0.963788	1767
Soil	COG0060	Missed	9.193	0.963457	1768
Soil	COG0060	Missed	9.19	0.963316	1769
Soil	COG0060	Missed	9.187	0.963174	1770
Soil	COG0060	Missed	9.186	0.963126	1771
Soil	COG0060	Missed	9.183	0.962985	1772
Soil	COG0060	Missed	9.172	0.962464	1773
Soil	COG0060	Missed	9.164	0.962085	1774
Soil	COG0060	Missed	9.159	0.961848	1775
Soil	COG0060	Missed	9.148	0.961326	1776
Soil	COG0060	Missed	9.146	0.961231	1777
Soil	COG0060	Medium-quality	9.144	0.961136	1778
Soil	COG0060	Missed	9.142	0.961041	1779
Soil	COG0060	Missed	9.139	0.960899	1780
Soil	COG0060	Missed	9.133	0.960613	1781
Soil	COG0060	Missed	9.129	0.960423	1782
Soil	COG0060	Missed	9.126	0.96028	1783
Soil	COG0060	High-quality	9.122	0.96009	1784
Soil	COG0060	Missed	9.12	0.959995	1785
Soil	COG0060	Missed	9.118	0.9599	1786
Soil	COG0060	Missed	9.116	0.959804	1787
Soil	COG0060	Missed	9.111	0.959566	1788
Soil	COG0060	Missed	9.11	0.959518	1789
Soil	COG0060	Missed	9.103	0.959185	1790
Soil	COG0060	Missed	9.102	0.959137	1791
Soil	COG0060	Missed	9.102	0.959137	1792
Soil	COG0060	Missed	9.098	0.958946	1793
Soil	COG0060	Missed	9.094	0.958755	1794
Soil	COG0060	Missed	9.093	0.958707	1795
Soil	COG0060	Missed	9.09	0.958564	1796
Soil	COG0060	Missed	9.088	0.958468	1797
Soil	COG0060	Missed	9.083	0.958229	1798
Soil	COG0060	Missed	9.08	0.958086	1799
Soil	COG0060	Missed	9.072	0.957703	1800
Soil	COG0060	Missed	9.068	0.957512	1801
Soil	COG0060	Missed	9.067	0.957464	1802
Soil	COG0060	Missed	9.061	0.957176	1803
Soil	COG0060	Missed	9.06	0.957128	1804
Soil	COG0060	Missed	9.056	0.956936	1805
Soil	COG0060	Missed	9.053	0.956793	1806
Soil	COG0060	Missed	9.044	0.956361	1807
Soil	COG0060	Missed	9.041	0.956216	1808
Soil	COG0060	Missed	9.038	0.956072	1809
Soil	COG0060	Missed	9.038	0.956072	1810
Soil	COG0060	Missed	9.031	0.955736	1811
Soil	COG0060	Missed	9.03	0.955688	1812
Soil	COG0060	Missed	9.028	0.955592	1813
Soil	COG0060	Missed	9.028	0.955592	1814
Soil	COG0060	Missed	9.025	0.955447	1815
Soil	COG0060	Missed	9.024	0.955399	1816
Soil	COG0060	Missed	9.02	0.955207	1817
Soil	COG0060	Missed	9.02	0.955207	1818
Soil	COG0060	Missed	9.018	0.95511	1819
Soil	COG0060	Missed	9.01	0.954725	1820
Soil	COG0060	Missed	9.009	0.954677	1821
Soil	COG0060	Missed	9.007	0.95458	1822
Soil	COG0060	Missed	9.004	0.954435	1823
Soil	COG0060	Missed	8.999	0.954194	1824
Soil	COG0060	Missed	8.995	0.954001	1825
Soil	COG0060	Missed	8.993	0.953905	1826
Soil	COG0060	Missed	8.98	0.953276	1827
Soil	COG0060	Medium-quality	8.977	0.953131	1828
Soil	COG0060	Missed	8.975	0.953034	1829
Soil	COG0060	Missed	8.972	0.952889	1830
Soil	COG0060	Missed	8.957	0.952163	1831
Soil	COG0060	Medium-quality	8.954	0.952017	1832
Soil	COG0060	Missed	8.952	0.95192	1833
Soil	COG0060	Missed	8.949	0.951775	1834
Soil	COG0060	Missed	8.943	0.951483	1835
Soil	COG0060	Missed	8.938	0.95124	1836
Soil	COG0060	Missed	8.936	0.951143	1837
Soil	COG0060	Missed	8.936	0.951143	1838
Soil	COG0060	Missed	8.933	0.950997	1839
Soil	COG0060	Missed	8.932	0.950949	1840
Soil	COG0060	Missed	8.906	0.949683	1841
Soil	COG0060	Missed	8.902	0.949488	1842
Soil	COG0060	Missed	8.898	0.949292	1843
Soil	COG0060	Missed	8.895	0.949146	1844
Soil	COG0060	Missed	8.875	0.948168	1845
Soil	COG0060	Missed	8.874	0.948119	1846
Soil	COG0060	Missed	8.855	0.947189	1847
Soil	COG0060	Missed	8.854	0.94714	1848
Soil	COG0060	Missed	8.846	0.946747	1849
Soil	COG0060	Missed	8.846	0.946747	1850
Soil	COG0060	Missed	8.842	0.946551	1851
Soil	COG0060	Missed	8.84	0.946452	1852
Soil	COG0060	Missed	8.838	0.946354	1853
Soil	COG0060	Missed	8.837	0.946305	1854
Soil	COG0060	Missed	8.831	0.94601	1855
Soil	COG0060	Missed	8.825	0.945715	1856
Soil	COG0060	Missed	8.823	0.945616	1857
Soil	COG0060	Missed	8.818	0.94537	1858
Soil	COG0060	Missed	8.808	0.944877	1859
Soil	COG0060	Missed	8.799	0.944433	1860
Soil	COG0060	Missed	8.795	0.944236	1861
Soil	COG0060	Missed	8.794	0.944186	1862
Soil	COG0060	Missed	8.788	0.94389	1863
Soil	COG0060	Missed	8.786	0.943791	1864
Soil	COG0060	Missed	8.785	0.943742	1865
Soil	COG0060	Missed	8.778	0.943396	1866
Soil	COG0060	Missed	8.77	0.943	1867
Soil	COG0060	Missed	8.766	0.942801	1868
Soil	COG0060	Missed	8.763	0.942653	1869
Soil	COG0060	Missed	8.759	0.942455	1870
Soil	COG0060	Missed	8.756	0.942306	1871
Soil	COG0060	Missed	8.74	0.941511	1872
Soil	COG0060	Missed	8.735	0.941263	1873
Soil	COG0060	Missed	8.727	0.940865	1874
Soil	COG0060	Missed	8.722	0.940616	1875
Soil	COG0060	Missed	8.715	0.940267	1876
Soil	COG0060	Missed	8.715	0.940267	1877
Soil	COG0060	Missed	8.713	0.940168	1878
Soil	COG0060	Missed	8.711	0.940068	1879
Soil	COG0060	Missed	8.704	0.939719	1880
Soil	COG0060	Missed	8.7	0.939519	1881
Soil	COG0060	Missed	8.692	0.93912	1882
Soil	COG0060	High-quality	8.689	0.93897	1883
Soil	COG0060	Missed	8.684	0.93872	1884
Soil	COG0060	Missed	8.683	0.93867	1885
Soil	COG0060	Missed	8.682	0.93862	1886
Soil	COG0060	Missed	8.681	0.93857	1887
Soil	COG0060	Missed	8.679	0.93847	1888
Soil	COG0060	Missed	8.676	0.93832	1889
Soil	COG0060	Missed	8.676	0.93832	1890
Soil	COG0060	Missed	8.669	0.937969	1891
Soil	COG0060	Missed	8.667	0.937869	1892
Soil	COG0060	Medium-quality	8.66	0.937518	1893
Soil	COG0060	Missed	8.652	0.937117	1894
Soil	COG0060	Missed	8.65	0.937016	1895
Soil	COG0060	Missed	8.649	0.936966	1896
Soil	COG0060	Missed	8.648	0.936916	1897
Soil	COG0060	Missed	8.645	0.936765	1898
Soil	COG0060	Missed	8.64	0.936514	1899
Soil	COG0060	Missed	8.628	0.93591	1900
Soil	COG0060	Missed	8.628	0.93591	1901
Soil	COG0060	Missed	8.627	0.93586	1902
Soil	COG0060	Missed	8.627	0.93586	1903
Soil	COG0060	Missed	8.616	0.935306	1904
Soil	COG0060	Missed	8.613	0.935154	1905
Soil	COG0060	Missed	8.613	0.935154	1906
Soil	COG0060	Missed	8.61	0.935003	1907
Soil	COG0060	Missed	8.603	0.93465	1908
Soil	COG0060	Missed	8.603	0.93465	1909
Soil	COG0060	Missed	8.598	0.934397	1910
Soil	COG0060	Missed	8.594	0.934195	1911
Soil	COG0060	Missed	8.592	0.934094	1912
Soil	COG0060	Missed	8.588	0.933892	1913
Soil	COG0060	Missed	8.581	0.933538	1914
Soil	COG0060	Missed	8.577	0.933335	1915
Soil	COG0060	Missed	8.575	0.933234	1916
Soil	COG0060	Missed	8.574	0.933183	1917
Soil	COG0060	Missed	8.572	0.933082	1918
Soil	COG0060	High-quality	8.569	0.93293	1919
Soil	COG0060	Missed	8.565	0.932727	1920
Soil	COG0060	Missed	8.56	0.932474	1921
Soil	COG0060	Missed	8.554	0.932169	1922
Soil	COG0060	Missed	8.553	0.932118	1923
Soil	COG0060	Missed	8.553	0.932118	1924
Soil	COG0060	Missed	8.549	0.931915	1925
Soil	COG0060	Missed	8.54	0.931458	1926
Soil	COG0060	Missed	8.539	0.931407	1927
Soil	COG0060	Missed	8.534	0.931153	1928
Soil	COG0060	Missed	8.514	0.930134	1929
Soil	COG0060	Missed	8.512	0.930032	1930
Soil	COG0060	Medium-quality	8.509	0.929879	1931
Soil	COG0060	Missed	8.507	0.929776	1932
Soil	COG0060	Missed	8.507	0.929776	1933
Soil	COG0060	Missed	8.504	0.929623	1934
Soil	COG0060	Missed	8.502	0.929521	1935
Soil	COG0060	Missed	8.496	0.929215	1936
Soil	COG0060	Missed	8.493	0.929061	1937
Soil	COG0060	Missed	8.493	0.929061	1938
Soil	COG0060	Missed	8.488	0.928805	1939
Soil	COG0060	Missed	8.482	0.928498	1940
Soil	COG0060	Missed	8.481	0.928447	1941
Soil	COG0060	Missed	8.466	0.927678	1942
Soil	COG0060	Missed	8.457	0.927216	1943
Soil	COG0060	Missed	8.455	0.927114	1944
Soil	COG0060	Missed	8.454	0.927062	1945
Soil	COG0060	Missed	8.453	0.927011	1946
Soil	COG0060	Missed	8.451	0.926908	1947
Soil	COG0060	Missed	8.45	0.926857	1948
Soil	COG0060	Missed	8.443	0.926497	1949
Soil	COG0060	Missed	8.441	0.926394	1950
Soil	COG0060	Missed	8.439	0.926291	1951
Soil	COG0060	Missed	8.429	0.925776	1952
Soil	COG0060	Missed	8.423	0.925467	1953
Soil	COG0060	Missed	8.415	0.925054	1954
Soil	COG0060	High-quality	8.413	0.924951	1955
Soil	COG0060	Missed	8.41	0.924796	1956
Soil	COG0060	Missed	8.409	0.924744	1957
Soil	COG0060	Missed	8.406	0.924589	1958
Soil	COG0060	Missed	8.406	0.924589	1959
Soil	COG0060	Missed	8.401	0.924331	1960
Soil	COG0060	Missed	8.4	0.924279	1961
Soil	COG0060	Missed	8.394	0.923969	1962
Soil	COG0060	Missed	8.388	0.923658	1963
Soil	COG0060	Missed	8.387	0.923607	1964
Soil	COG0060	Missed	8.384	0.923451	1965
Soil	COG0060	Medium-quality	8.384	0.923451	1966
Soil	COG0060	Missed	8.375	0.922985	1967
Soil	COG0060	Missed	8.374	0.922933	1968
Soil	COG0060	Missed	8.36	0.922206	1969
Soil	COG0060	Missed	8.354	0.921894	1970
Soil	COG0060	Missed	8.352	0.92179	1971
Soil	COG0060	Missed	8.351	0.921738	1972
Soil	COG0060	Missed	8.346	0.921478	1973
Soil	COG0060	Missed	8.34	0.921166	1974
Soil	COG0060	Missed	8.334	0.920853	1975
Soil	COG0060	Missed	8.329	0.920593	1976
Soil	COG0060	Missed	8.327	0.920489	1977
Soil	COG0060	Missed	8.323	0.92028	1978
Soil	COG0060	Missed	8.314	0.91981	1979
Soil	COG0060	Missed	8.313	0.919758	1980
Soil	COG0060	Missed	8.312	0.919706	1981
Soil	COG0060	Missed	8.312	0.919706	1982
Soil	COG0060	Missed	8.303	0.919235	1983
Soil	COG0060	Missed	8.297	0.918921	1984
Soil	COG0060	Missed	8.293	0.918712	1985
Soil	COG0060	Missed	8.285	0.918293	1986
Soil	COG0060	Missed	8.285	0.918293	1987
Soil	COG0060	Missed	8.281	0.918083	1988
Soil	COG0060	Missed	8.279	0.917978	1989
Soil	COG0060	Missed	8.271	0.917558	1990
Soil	COG0060	Missed	8.264	0.91719	1991
Soil	COG0060	Missed	8.262	0.917085	1992
Soil	COG0060	Missed	8.26	0.91698	1993
Soil	COG0060	Missed	8.254	0.916664	1994
Soil	COG0060	Missed	8.25	0.916454	1995
Soil	COG0060	Missed	8.25	0.916454	1996
Soil	COG0060	Missed	8.25	0.916454	1997
Soil	COG0060	Missed	8.247	0.916296	1998
[truncated: 2,048 more rows]

## Sheet: Figure 3a
Figure 3a
Dataset	Assembler	Sequencing Platform	Dataset Size	MAG	Count
Human Gut	nanoMDBG	Nanopore	10	Near-complete contigs	9
Human Gut	nanoMDBG	Nanopore	20	Near-complete contigs	17
Human Gut	nanoMDBG	Nanopore	30	Near-complete contigs	25
Human Gut	nanoMDBG	Nanopore	40	Near-complete contigs	24
Human Gut	nanoMDBG	Nanopore	50	Near-complete contigs	26
Human Gut	metaMDBG	Hifi	10	Near-complete contigs	0
Human Gut	metaMDBG	Hifi	20	Near-complete contigs	14
Human Gut	metaMDBG	Hifi	30	Near-complete contigs	28
Human Gut	metaMDBG	Hifi	40	Near-complete contigs	34
Human Gut	metaMDBG	Hifi	50	Near-complete contigs	38
Zymo Fecal Reference	nanoMDBG	Nanopore	50	Near-complete contigs	49
Zymo Fecal Reference	nanoMDBG	Nanopore	100	Near-complete contigs	71
Zymo Fecal Reference	nanoMDBG	Nanopore	150	Near-complete contigs	79
Zymo Fecal Reference	nanoMDBG	Nanopore	200	Near-complete contigs	83
Zymo Fecal Reference	metaMDBG	Hifi	50	Near-complete contigs	43
Zymo Fecal Reference	metaMDBG	Hifi	100	Near-complete contigs	57
Zymo Fecal Reference	metaMDBG	Hifi	150	Near-complete contigs	79
Zymo Fecal Reference	metaMDBG	Hifi	200	Near-complete contigs	88
Soil	nanoMDBG	Nanopore	50	Near-complete contigs	1
Soil	nanoMDBG	Nanopore	100	Near-complete contigs	4
Soil	nanoMDBG	Nanopore	150	Near-complete contigs	10
Soil	nanoMDBG	Nanopore	200	Near-complete contigs	30
Soil	nanoMDBG	Nanopore	250	Near-complete contigs	41
Soil	metaMDBG	Hifi	50	Near-complete contigs	2
Soil	metaMDBG	Hifi	100	Near-complete contigs	9
Soil	metaMDBG	Hifi	150	Near-complete contigs	31
Soil	metaMDBG	Hifi	200	Near-complete contigs	52
Soil	metaMDBG	Hifi	250	Near-complete contigs	73
Human Gut	nanoMDBG	Nanopore	10	Near-complete MAGs	36
Human Gut	nanoMDBG	Nanopore	20	Near-complete MAGs	52
Human Gut	nanoMDBG	Nanopore	30	Near-complete MAGs	68
Human Gut	nanoMDBG	Nanopore	40	Near-complete MAGs	73
Human Gut	nanoMDBG	Nanopore	50	Near-complete MAGs	78
Human Gut	metaMDBG	Hifi	10	Near-complete MAGs	6
Human Gut	metaMDBG	Hifi	20	Near-complete MAGs	67
Human Gut	metaMDBG	Hifi	30	Near-complete MAGs	89
Human Gut	metaMDBG	Hifi	40	Near-complete MAGs	100
Human Gut	metaMDBG	Hifi	50	Near-complete MAGs	114
Zymo Fecal Reference	nanoMDBG	Nanopore	50	Near-complete MAGs	129
Zymo Fecal Reference	nanoMDBG	Nanopore	100	Near-complete MAGs	190
Zymo Fecal Reference	nanoMDBG	Nanopore	150	Near-complete MAGs	231
Zymo Fecal Reference	nanoMDBG	Nanopore	200	Near-complete MAGs	255
Zymo Fecal Reference	metaMDBG	Hifi	50	Near-complete MAGs	144
Zymo Fecal Reference	metaMDBG	Hifi	100	Near-complete MAGs	204
Zymo Fecal Reference	metaMDBG	Hifi	150	Near-complete MAGs	253
Zymo Fecal Reference	metaMDBG	Hifi	200	Near-complete MAGs	294
Soil	nanoMDBG	Nanopore	50	Near-complete MAGs	8
Soil	nanoMDBG	Nanopore	100	Near-complete MAGs	38
Soil	nanoMDBG	Nanopore	150	Near-complete MAGs	78
Soil	nanoMDBG	Nanopore	200	Near-complete MAGs	120
Soil	nanoMDBG	Nanopore	250	Near-complete MAGs	166
Soil	metaMDBG	Hifi	50	Near-complete MAGs	12
Soil	metaMDBG	Hifi	100	Near-complete MAGs	35
Soil	metaMDBG	Hifi	150	Near-complete MAGs	84
Soil	metaMDBG	Hifi	200	Near-complete MAGs	125
Soil	metaMDBG	Hifi	250	Near-complete MAGs	165

## Sheet: Figure 3b
Figure 3b
MAG Type	# contigs	Coverage
Hifi_Unshared	1	22.2417
Hifi_Unshared	1	24.1665
Hifi_Unshared	6	6.0687
Hifi_Unshared	4	12.9517
Hifi_Unshared	2	15.8082
Hifi_Unshared	19	6.36463
Hifi_Unshared	10	7.16203
Hifi_Unshared	1	35.469
Hifi_Unshared	9	21.2527
Hifi_Unshared	30	4.71334
Hifi_Unshared	1	26.0026
Hifi_Unshared	3	115.136
Hifi_Unshared	8	20.1291
Hifi_Unshared	9	8.05173
Hifi_Unshared	1	14.9203
Hifi_Unshared	3	9.69405
Hifi_Unshared	1	24.6014
Hifi_Unshared	1	31.3625
Hifi_Unshared	28	4.80083
Hifi_Unshared	2	9.93063
Hifi_Unshared	25	3.63665
Hifi_Unshared	2	31.531
Hifi_Unshared	19	6.13714
Hifi_Unshared	31	4.49544
Hifi_Unshared	12	9.44243
Hifi_Unshared	2	65.8126
Hifi_Unshared	14	5.77973
Hifi_Unshared	1	106.472
Hifi_Unshared	15	9.8547
Hifi_Unshared	8	12.7567
Hifi_Unshared	11	7.28261
Hifi_Unshared	3	27.9081
Hifi_Unshared	5	24.0364
Hifi_Unshared	6	26.7706
Hifi_Unshared	15	8.17276
Hifi_Unshared	7	15.079
Hifi_Unshared	6	17.6997
Hifi_Unshared	14	9.00614
Hifi_Unshared	14	6.75152
Hifi_Unshared	11	12.5128
Hifi_Unshared	8	39.399
Hifi_Unshared	40	3.90499
Hifi_Unshared	2	10.3336
Hifi_Unshared	4	13.5235
Hifi_Unshared	11	13.9766
Hifi_Unshared	3	473.253
Hifi_Unshared	34	4.06376
Hifi_Unshared	8	7.12733
Hifi_Unshared	9	90.0704
Hifi_Unshared	7	46.2473
Hifi_Unshared	21	6.10725
Hifi_Unshared	27	4.545
Hifi_Unshared	6	8.10927
Hifi_Unshared	22	4.80659
Hifi_Unshared	54	6.87831
Hifi_Unshared	6	9.60535
Hifi_Unshared	7	7.45016
Hifi_Unshared	9	52.8256
Hifi_Unshared	13	5.62314
Hifi_Unshared	30	4.6904
Hifi_Unshared	21	5.22639
Hifi_Unshared	1	66.1057
Hifi_Unshared	1	220.357
Hifi_Unshared	63	3.74008
Hifi_Unshared	36	3.96737
Hifi_Unshared	20	6.82271
Hifi_Unshared	6	12.6307
Hifi_Unshared	3	38.8391
Hifi_Unshared	4	14.4557
Hifi_Unshared	15	6.73826
Hifi_Unshared	14	6.19613
Hifi_Unshared	2	70.2562
Hifi_Unshared	14	8.19556
Hifi_Unshared	5	69.1028
Hifi_Unshared	4	101.798
Hifi_Unshared	11	38.9719
Hifi_Unshared	6	9.30457
Hifi_Unshared	3	337.572
Hifi_Unshared	16	8.98259
Hifi_Unshared	6	138.437
Hifi_Unshared	26	4.66571
Hifi_Unshared	12	11.9462
Hifi_Unshared	25	7.17791
Hifi_Unshared	7	20.5575
Hifi_Unshared	9	19.2858
Hifi_Unshared	3	41.6487
Hifi_Unshared	5	14.0529
Hifi_Unshared	5	14.9365
Hifi_Unshared	4	16.4991
Hifi_Unshared	33	4.34089
Hifi_Unshared	1	567.88
Hifi_Unshared	50	3.68365
Hifi_Unshared	61	3.7545
Hifi_Unshared	3	76.1272
Hifi_Unshared	7	9.86746
Hifi_Unshared	6	23.81
Hifi_Unshared	15	5.8754
Hifi_Unshared	40	4.68645
Hifi_Unshared	1	15.647
Hifi_Unshared	4	87.3311
Hifi_Unshared	4	118.183
Hifi_Unshared	6	336.934
Hifi_Unshared	5	244.811
Hifi_Unshared	6	161.507
Hifi_Unshared	3	41.2331
Hifi_Unshared	1	34.1929
Hifi_Unshared	1	17.2687
Hifi_Unshared	1	24.397
Hifi_Unshared	1	23.8199
Hifi_Unshared	1	12.0646
Hifi_Unshared	10	9.10595
Hifi_Unshared	19	10.9364
Hifi_Unshared	12	15.3741
Hifi_Unshared	19	14.2258
Hifi_Unshared	5	26.4243
Hifi_Unshared	21	20.9898
Hifi_Unshared	1	27.2642
Hifi_Unshared	3	26.9988
Hifi_Unshared	1	18.2605
Hifi_Unshared	1	28.7035
Hifi_Unshared	1	27.0964
Hifi_Unshared	21	18.3223
Hifi_Unshared	3	41.4492
Hifi_Unshared	10	17.0535
Hifi_Unshared	5	26.5111
Hifi_Unshared	13	25.3834
Hifi_Unshared	15	13.8663
Hifi_Unshared	2	16.1354
Hifi_Unshared	9	26.6504
Hifi_Unshared	19	19.2513
Hifi_Unshared	17	12.3797
Hifi_Unshared	2	11.5142
Hifi_Unshared	1	14.4602
Hifi_Unshared	5	25.3546
Hifi_Unshared	1	12.8828
Hifi_Unshared	1	24.6758
Hifi_Unshared	11	31.1214
Hifi_Unshared	4	14.9596
Hifi_Unshared	7	14.4538
Hifi_Unshared	1	18.3143
Hifi_Unshared	7	35.8264
Hifi_Unshared	3	28.9865
Hifi_Unshared	12	13.6224
Hifi_Unshared	7	12.2425
Hifi_Unshared	6	20.2763
Hifi_Unshared	9	13.8243
Hifi_Unshared	7	8.88879
Hifi_Unshared	3	20.14
Hifi_Unshared	2	30.5861
Hifi_Unshared	3	23.6465
Hifi_Unshared	2	22.6448
Hifi_Unshared	5	19.8943
Hifi_Unshared	19	23.9673
Hifi_Unshared	2	21.1342
Hifi_Unshared	4	23.2893
Hifi_Unshared	5	15.3982
Hifi_Unshared	1	23.1081
Hifi_Unshared	3	22.3495
Hifi_Unshared	1	15.3901
Hifi_Unshared	4	34.3644
Hifi_Unshared	1	23.7274
Hifi_Unshared	1	19.0106
Hifi_Unshared	4	30.5057
Hifi_Unshared	1	20.1946
Hifi_Unshared	2	16.1461
Hifi_Unshared	15	10.7364
Hifi_Unshared	4	12.9304
Hifi_Unshared	2	18.0874
Hifi_Unshared	6	8.84492
Hifi_Unshared	1	13.9579
Hifi_Unshared	10	9.54531
Hifi_Unshared	6	14.9641
Hifi_Unshared	1	26.9628
Hifi_Unshared	3	23.5911
Hifi_Unshared	7	50.26
Hifi_Unshared	1	26.8424
Hifi_Unshared	2	23.7636
Hifi_Unshared	1	23.7221
Hifi_Unshared	1	17.6587
Hifi_Unshared	1	21.0481
Hifi_Unshared	1	19.5277
Hifi_Unshared	1	29.8593
Hifi_Unshared	1	34.1916
Hifi_Unshared	2	14.3094
Hifi_Unshared	2	10.9946
Hifi_Unshared	6	12.1971
Hifi_Unshared	6	14.1227
Hifi_Unshared	1	17.3493
Hifi_Unshared	5	29.8803
Hifi_Unshared	8	14.6512
Hifi_Unshared	25	7.93758
Hifi_Unshared	1	13.0547
Hifi_Unshared	1	40.2411
Hifi_Unshared	1	15.3479
Hifi_Unshared	2	26.3681
Hifi_Unshared	1	33.9359
Hifi_Unshared	6	13.2042
Hifi_Unshared	1	12.5357
Hifi_Shared	1	41.3086
Hifi_Shared	3	17.9261
Hifi_Shared	1	126.902
Hifi_Shared	1	65.1213
Hifi_Shared	21	5.28172
Hifi_Shared	2	109.249
Hifi_Shared	2	31.0156
Hifi_Shared	1	74.9747
Hifi_Shared	22	5.049
Hifi_Shared	2	12.6729
Hifi_Shared	5	55.7736
Hifi_Shared	9	74.1246
Hifi_Shared	2	154.08
Hifi_Shared	1	757.118
Hifi_Shared	2	402.126
Hifi_Shared	1	436.341
Hifi_Shared	4	101.91
Hifi_Shared	5	89.356
Hifi_Shared	1	43.4802
Hifi_Shared	1	13.2466
Hifi_Shared	1	194.769
Hifi_Shared	1	88.7019
Hifi_Shared	3	25.3807
Hifi_Shared	1	85.4435
Hifi_Shared	7	7.77208
Hifi_Shared	3	102.912
Hifi_Shared	2	13.581
Hifi_Shared	6	32.245
Hifi_Shared	2	408.332
Hifi_Shared	5	13.8253
Hifi_Shared	2	70.3663
Hifi_Shared	5	14.875
Hifi_Shared	4	26.2335
Hifi_Shared	1	36.854
Hifi_Shared	1	10.0001
Hifi_Shared	1	71.4976
Hifi_Shared	1	39.633
Hifi_Shared	1	51.908
Hifi_Shared	1	221.451
Hifi_Shared	1	69.2833
Hifi_Shared	1	41.2072
Hifi_Shared	1	42.1472
Hifi_Shared	1	176.188
Hifi_Shared	1	13.6423
Hifi_Shared	5	16.4105
Hifi_Shared	2	42.7214
Hifi_Shared	1	26.0602
Hifi_Shared	2	72.0899
Hifi_Shared	1	60.2908
Hifi_Shared	6	21.2959
Hifi_Shared	9	11.1088
Hifi_Shared	4	84.1414
Hifi_Shared	2	329.586
Hifi_Shared	4	105.129
Hifi_Shared	5	16.4655
Hifi_Shared	1	657.52
Hifi_Shared	10	122.037
Hifi_Shared	4	233.365
Hifi_Shared	5	26.7193
Hifi_Shared	2	184.56
Hifi_Shared	5	121.201
Hifi_Shared	3	92.4814
Hifi_Shared	1	35.8657
Hifi_Shared	1	54.1345
Hifi_Shared	2	232.514
Hifi_Shared	7	31.2524
Hifi_Shared	4	43.4075
Hifi_Shared	7	34.5944
Hifi_Shared	3	80.494
Hifi_Shared	9	30.6252
Hifi_Shared	1	75.4809
Hifi_Shared	7	28.0203
Hifi_Shared	9	13.3987
Hifi_Shared	1	204.923
Hifi_Shared	12	66.3587
Hifi_Shared	2	17.5763
Hifi_Shared	4	9.87461
Hifi_Shared	1	59.1024
Hifi_Shared	1	19.9545
Hifi_Shared	1	142.265
Hifi_Shared	1	173.944
Hifi_Shared	1	11.5463
Hifi_Shared	1	50.7708
Hifi_Shared	1	171.714
Hifi_Shared	1	68.0849
Hifi_Shared	1	98.9705
Hifi_Shared	1	430.587
Hifi_Shared	1	79.4288
Hifi_Shared	3	10.2271
Hifi_Shared	1	30.5517
Hifi_Shared	1	9.09442
Hifi_Shared	31	4.61117
Hifi_Shared	1	23.0645
Hifi_Shared	2	17.0856
Hifi_Shared	1	42.1687
Hifi_Shared	3	226.988
Hifi_Shared	1	173.068
Hifi_Shared	3	163.038
Hifi_Shared	1	14.4801
Hifi_Shared	1	70.3205
Hifi_Shared	1	26.7374
Hifi_Shared	8	15.2416
Hifi_Shared	6	13.4281
Hifi_Shared	2	18.3618
Hifi_Shared	5	10.119
Hifi_Shared	4	36.5513
Hifi_Shared	18	15.2024
Hifi_Shared	1	206.733
Hifi_Shared	1	303.971
Hifi_Shared	6	51.7441
Hifi_Shared	2	215.433
Hifi_Shared	2	117.222
Hifi_Shared	3	174.159
Hifi_Shared	4	40.9859
Hifi_Shared	2	198.393
Hifi_Shared	2	171.908
Hifi_Shared	14	9.07729
Hifi_Shared	8	15.5817
Hifi_Shared	1	83.3806
Hifi_Shared	5	74.0907
Hifi_Shared	10	31.5807
Hifi_Shared	2	185.35
Hifi_Shared	8	23.2528
Hifi_Shared	5	14.5503
Hifi_Shared	16	7.33885
Hifi_Shared	40	7.29932
Hifi_Shared	2	117.669
Hifi_Shared	5	34.8568
Hifi_Shared	1	22.5361
Hifi_Shared	1	319.646
Hifi_Shared	1	61.064
Hifi_Shared	1	126.502
Hifi_Shared	1	434.155
Hifi_Shared	1	538.142
Hifi_Shared	7	10.1934
Hifi_Shared	1	37.2187
Hifi_Shared	3	28.4325
Hifi_Shared	5	9.83069
Hifi_Shared	9	6.70725
Hifi_Shared	2	29.7746
Hifi_Shared	11	8.58385
Hifi_Shared	36	5.54726
Hifi_Shared	1	71.2625
Hifi_Shared	1	14.7057
Hifi_Shared	6	6.37812
Hifi_Shared	35	3.86324
Hifi_Shared	1	52.1849
Hifi_Shared	1	24.6808
Hifi_Shared	1	14.3292
Hifi_Shared	16	5.44608
Hifi_Shared	27	5.05398
Hifi_Shared	1	102.203
Hifi_Shared	1	166.493
Hifi_Shared	17	5.59251
Hifi_Shared	50	4.75328
Hifi_Shared	1	671.197
Hifi_Shared	26	5.35347
Hifi_Shared	1	20.8365
Hifi_Shared	6	11.7514
Hifi_Shared	16	6.74968
Hifi_Shared	3	43.3489
Hifi_Shared	1	53.4016
Hifi_Shared	3	214.473
Hifi_Shared	1	2834.36
Hifi_Shared	3	214.464
Hifi_Shared	1	352.488
Hifi_Shared	1	783.609
Hifi_Shared	20	28.1276
Hifi_Shared	2	489.36
Hifi_Shared	9	67.5715
Hifi_Shared	1	1412.52
Hifi_Shared	1	1152.13
Hifi_Shared	1	850.403
Hifi_Shared	3	208.925
Hifi_Shared	9	27.721
Hifi_Shared	2	51.7861
Hifi_Shared	10	13.6446
Hifi_Shared	7	7.99234
Hifi_Shared	1	382.911
Hifi_Shared	25	5.23155
Hifi_Shared	5	31.963
Hifi_Shared	10	7.10427
Hifi_Shared	13	9.29376
Hifi_Shared	1	198.885
Hifi_Shared	13	6.15369
Hifi_Shared	4	10.5617
Hifi_Shared	1	39.0927
Hifi_Shared	1	323.04
Hifi_Shared	1	220.243
Hifi_Shared	2	80.1658
Hifi_Shared	6	37.4445
Hifi_Shared	2	170.352
Hifi_Shared	5	105.196
Hifi_Shared	3	204.328
Hifi_Shared	1	495.185
Hifi_Shared	12	105.298
Hifi_Shared	1	412.334
Hifi_Shared	5	73.0325
Hifi_Shared	6	19.4511
Hifi_Shared	2	39.3099
Hifi_Shared	4	26.124
Hifi_Shared	1	586.16
Hifi_Shared	5	30.8339
Hifi_Shared	2	145.549
Hifi_Shared	2	617.749
Hifi_Shared	1	1071.17
Hifi_Shared	1	1034.16
Hifi_Shared	4	150.598
Hifi_Shared	6	101.89
Hifi_Shared	9	45.4159
Hifi_Shared	4	279.96
Hifi_Shared	11	14.1063
Hifi_Shared	1	288.892
Hifi_Shared	4	162.119
Hifi_Shared	7	42.2891
Hifi_Shared	2	369.516
Hifi_Shared	4	47.4264
Hifi_Shared	2	167.406
Hifi_Shared	5	63.4509
Hifi_Shared	3	49.9174
Hifi_Shared	2	54.448
Hifi_Shared	9	13.133
Hifi_Shared	3	317.167
Hifi_Shared	12	12.6721
Hifi_Shared	9	11.3013
Hifi_Shared	2	85.9294
Hifi_Shared	3	18.7226
Hifi_Shared	8	11.8319
Hifi_Shared	1	242.725
Hifi_Shared	4	12.5191
Hifi_Shared	12	8.28485
Hifi_Shared	1	144.465
Hifi_Shared	1	172.18
Hifi_Shared	8	8.38878
Hifi_Shared	25	5.28425
Hifi_Shared	5	33.8727
Hifi_Shared	6	6.13778
Hifi_Shared	9	10.0735
Hifi_Shared	15	12.557
Hifi_Shared	6	22.7379
Hifi_Shared	1	34.3796
Hifi_Shared	8	36.3788
Hifi_Shared	13	9.74223
Hifi_Shared	4	10.8054
Hifi_Shared	4	32.5771
Hifi_Shared	4	25.2094
Hifi_Shared	23	5.39291
Hifi_Shared	10	10.3619
Hifi_Shared	5	41.1702
Hifi_Shared	2	57.9112
Hifi_Shared	8	7.23439
Hifi_Shared	1	152.511
Hifi_Shared	2	90.1366
Hifi_Shared	4	14.2236
Hifi_Shared	6	18.762
Hifi_Shared	3	70.4117
Hifi_Shared	5	39.3734
Hifi_Shared	8	14.8486
Hifi_Shared	4	288.432
Hifi_Shared	16	38.3756
Hifi_Shared	31	4.31384
Hifi_Shared	2	30.5017
Hifi_Shared	4	13.8763
Hifi_Shared	58	4.7742
Hifi_Shared	5	8.5639
Hifi_Shared	1	18.7243
Hifi_Shared	1	131.958
Hifi_Shared	1	26.6653
Hifi_Shared	1	540.485
Hifi_Shared	5	187.044
Hifi_Shared	1	17.3612
Hifi_Shared	1	18.405
Hifi_Shared	1	90.9956
Hifi_Shared	1	231.725
Hifi_Shared	1	14.573
Hifi_Shared	5	8.62073
Hifi_Shared	1	55.8213
Hifi_Shared	1	41.2623
Hifi_Shared	1	14.2489
Hifi_Shared	2	37.3112
Hifi_Shared	2	12.0667
Hifi_Shared	1	88.6158
Hifi_Shared	1	113.7
Hifi_Shared	2	34.1536
Hifi_Shared	3	14.6856
Hifi_Shared	66	3.87372
Hifi_Shared	2	51.3865
Hifi_Shared	1	66.4277
Hifi_Shared	1	28.5135
Hifi_Shared	1	256.29
Hifi_Shared	1	13.8117
Hifi_Shared	4	44.3116
Hifi_Shared	2	96.9692
Hifi_Shared	6	38.717
Hifi_Shared	3	144.845
Hifi_Shared	5	283.043
Hifi_Shared	1	218.943
Hifi_Shared	5	17.495
Hifi_Shared	4	397.05
Hifi_Shared	5	155.163
Hifi_Shared	6	31.5753
Hifi_Shared	7	19.0747
Hifi_Shared	29	6.19768
Hifi_Shared	3	115.774
Hifi_Shared	1	14.0953
Hifi_Shared	1	99.0406
Hifi_Shared	1	33.4959
Hifi_Shared	1	33.7448
Hifi_Shared	5	21.6007
Hifi_Shared	4	39.032
Hifi_Shared	3	29.7033
Hifi_Shared	15	14.0227
Hifi_Shared	1	30.8914
Hifi_Shared	2	49.6737
Hifi_Shared	5	30.1099
Hifi_Shared	1	34.839
Hifi_Shared	2	36.3087
Hifi_Shared	3	31.3803
Hifi_Shared	3	22.2228
Hifi_Shared	8	19.3583
Hifi_Shared	9	28.6514
Hifi_Shared	4	50.9254
Hifi_Shared	1	14.883
Hifi_Shared	1	22.0858
Hifi_Shared	4	17.4254
Hifi_Shared	1	22.9861
Hifi_Shared	4	20.2639
Hifi_Shared	1	13.0959
Hifi_Shared	5	31.2605
Hifi_Shared	1	16.223
Hifi_Shared	7	19.6436
Hifi_Shared	7	15.4087
Hifi_Shared	8	23.0936
Hifi_Shared	1	24.1669
Hifi_Shared	4	33.5035
Hifi_Shared	4	15.7248
Hifi_Shared	3	25.6168
Hifi_Shared	2	19.5594
Hifi_Shared	1	21.7275
Hifi_Shared	1	46.5883
Hifi_Shared	1	23.3454
Hifi_Shared	7	30.0022
Hifi_Shared	1	26.8623
Hifi_Shared	1	36.9304
Hifi_Shared	2	26.1352
Hifi_Shared	2	22.5712
Hifi_Shared	1	20.6714
Hifi_Shared	2	30.3513
Hifi_Shared	4	24.1925
Hifi_Shared	1	19.9511
Hifi_Shared	1	27.9317
Hifi_Shared	1	34.624
Hifi_Shared	1	37.8677
Hifi_Shared	3	22.0658
Hifi_Shared	1	22.2951
Hifi_Shared	2	21.1028
Hifi_Shared	4	14.2007
Hifi_Shared	12	26.2991
Hifi_Shared	1	43.6496
Hifi_Shared	1	24.1269
Hifi_Shared	1	25.8644
Hifi_Shared	1	31.6525
Hifi_Shared	1	27.6059
Hifi_Shared	1	61.8227
Hifi_Shared	1	30.7643
Hifi_Shared	1	20.1355
Hifi_Shared	5	25.0021
Hifi_Shared	1	24.9792
Hifi_Shared	1	28.0673
Hifi_Shared	1	12.6864
Hifi_Shared	1	33.4716
Hifi_Shared	1	12.0097
Hifi_Shared	2	17.5429
Hifi_Shared	2	19.6309
Hifi_Shared	8	10.5846
Ont_Unshared	8	273.51
Ont_Unshared	3	501.217
Ont_Unshared	7	30.6773
Ont_Unshared	13	13.7845
Ont_Unshared	34	11.3699
Ont_Unshared	29	5.4968
Ont_Unshared	39	6.62735
Ont_Unshared	1	175.467
Ont_Unshared	5	48.2028
Ont_Unshared	2	84.1333
Ont_Unshared	5	38.8367
Ont_Unshared	11	8.98514
Ont_Unshared	5	16.3042
Ont_Unshared	14	9.7095
Ont_Unshared	22	5.72099
Ont_Unshared	13	12.962
Ont_Unshared	31	5.27876
Ont_Unshared	2	623.378
Ont_Unshared	17	12.8128
Ont_Unshared	64	4.40644
Ont_Unshared	2	42.0266
Ont_Unshared	15	11.9377
Ont_Unshared	47	6.24948
Ont_Unshared	13	18.2185
Ont_Unshared	3	142.659
Ont_Unshared	6	22.3228
Ont_Unshared	1	271.372
Ont_Unshared	2	276.861
Ont_Unshared	4	102.938
Ont_Unshared	7	18.3384
Ont_Unshared	20	9.13827
Ont_Unshared	1	63.4139
Ont_Unshared	16	8.02053
Ont_Unshared	6	15.0713
Ont_Unshared	4	22.7138
Ont_Unshared	35	5.48552
Ont_Unshared	7	7.58357
Ont_Unshared	8	7.0223
Ont_Unshared	7	8.89213
Ont_Unshared	4	25.6709
Ont_Unshared	9	27.768
Ont_Unshared	2	258.312
Ont_Unshared	2	116.133
Ont_Unshared	2	1068.15
Ont_Unshared	4	86.8635
Ont_Unshared	9	18.262
Ont_Unshared	1	14.3152
Ont_Unshared	5	30.1777
Ont_Unshared	1	91.2459
Ont_Unshared	11	28.7604
Ont_Unshared	1	46.3392
Ont_Unshared	6	18.6786
Ont_Unshared	5	103.509
Ont_Unshared	10	17.8447
Ont_Unshared	5	32.6129
Ont_Unshared	8	47.5236
Ont_Unshared	3	22.5225
Ont_Unshared	5	16.4671
Ont_Unshared	1	50.3252
Ont_Unshared	4	16.779
Ont_Unshared	1	64.4502
Ont_Unshared	7	86.3677
Ont_Unshared	3	17.1356
Ont_Unshared	1	21.9912
Ont_Unshared	6	19.7587
Ont_Unshared	2	54.1027
Ont_Unshared	11	20.4808
Ont_Unshared	9	22.9393
Ont_Unshared	2	54.2819
Ont_Unshared	7	67.6052
Ont_Unshared	5	15.8696
Ont_Unshared	6	13.7154
Ont_Unshared	6	26.1748
Ont_Unshared	6	23.2552
Ont_Unshared	2	35.3722
Ont_Unshared	19	35.8281
Ont_Unshared	11	35.6341
Ont_Unshared	3	34.9592
Ont_Unshared	7	14.5229
Ont_Unshared	4	50.6394
Ont_Unshared	16	9.8881
Ont_Unshared	10	22.9807
Ont_Unshared	5	53.4339
Ont_Unshared	3	24.0395
Ont_Unshared	7	23.8294
Ont_Unshared	10	16.0792
Ont_Unshared	3	18.6456
Ont_Unshared	2	43.4763
Ont_Unshared	32	20.4925
Ont_Unshared	8	27.6487
Ont_Unshared	9	23.1264
Ont_Unshared	6	27.3934
Ont_Unshared	7	45.8656
Ont_Unshared	2	58.8026
Ont_Unshared	7	13.3682
Ont_Unshared	1	51.7239
Ont_Unshared	10	61.0499
Ont_Unshared	13	31.0236
Ont_Unshared	3	61.7346
Ont_Unshared	1	25.9275
Ont_Unshared	1	28.7642
Ont_Unshared	5	15.7834
Ont_Unshared	5	36.6261
Ont_Unshared	1	22.3762
Ont_Unshared	11	11.7083
Ont_Unshared	10	34.209
Ont_Unshared	8	26.2269
Ont_Unshared	3	21.8312
Ont_Unshared	1	65.764
Ont_Unshared	3	29.2986
Ont_Unshared	1	25.1939
Ont_Unshared	1	17.0875
Ont_Unshared	7	32.5223
Ont_Unshared	4	43.3873
Ont_Unshared	1	27.8272
Ont_Unshared	12	14.4508
Ont_Unshared	1	42.7478
Ont_Unshared	1	17.9625
Ont_Unshared	1	19.1078
Ont_Unshared	7	37.9623
Ont_Unshared	6	13.262
Ont_Shared	11	58.5565
Ont_Shared	1	21.5917
Ont_Shared	1	57.3217
Ont_Shared	1	77.1078
Ont_Shared	12	8.45793
Ont_Shared	1	184.468
Ont_Shared	7	51.8721
Ont_Shared	1	108.113
Ont_Shared	37	6.72961
Ont_Shared	3	16.5584
Ont_Shared	4	75.8631
Ont_Shared	7	145.861
Ont_Shared	3	214.143
Ont_Shared	1	921.262
Ont_Shared	1	512.289
Ont_Shared	1	581.864
Ont_Shared	4	142.096
Ont_Shared	4	132.299
Ont_Shared	1	22.3207
Ont_Shared	3	9.52344
Ont_Shared	1	64.7605
Ont_Shared	1	44.1215
Ont_Shared	6	12.4754
Ont_Shared	1	122.674
Ont_Shared	52	6.45903
Ont_Shared	6	65.1656
Ont_Shared	11	26.6825
Ont_Shared	1	206.299
Ont_Shared	2	33.0219
Ont_Shared	2	323.185
Ont_Shared	1	135.771
Ont_Shared	18	9.43808
Ont_Shared	9	23.1274
Ont_Shared	11	22.7549
Ont_Shared	4	11.6572
Ont_Shared	1	77.7144
Ont_Shared	1	41.6791
Ont_Shared	1	36.5402
Ont_Shared	1	78.172
Ont_Shared	1	69.5867
Ont_Shared	4	21.3561
Ont_Shared	1	88.4714
Ont_Shared	1	218.018
Ont_Shared	40	5.61721
Ont_Shared	11	17.8469
Ont_Shared	4	24.9382
Ont_Shared	18	10.5676
Ont_Shared	7	17.404
Ont_Shared	1	34.4449
Ont_Shared	3	19.9042
Ont_Shared	11	17.9562
Ont_Shared	4	73.8982
Ont_Shared	2	310.271
Ont_Shared	5	73.1896
Ont_Shared	8	18.5505
Ont_Shared	1	652.882
Ont_Shared	7	102.767
Ont_Shared	3	150.051
Ont_Shared	11	19.2369
Ont_Shared	2	220.189
Ont_Shared	2	120.484
Ont_Shared	1	59.0666
Ont_Shared	13	11.0307
Ont_Shared	5	32.3823
Ont_Shared	1	108.722
Ont_Shared	2	34.6903
Ont_Shared	10	15.8117
Ont_Shared	3	36.5737
Ont_Shared	2	35.9583
Ont_Shared	60	6.37859
Ont_Shared	4	79.3673
Ont_Shared	8	12.97
Ont_Shared	39	6.37185
Ont_Shared	1	29.8062
Ont_Shared	4	11.79
Ont_Shared	1	98.9697
Ont_Shared	1	162.697
Ont_Shared	2	10.2439
Ont_Shared	1	37.0539
Ont_Shared	1	148.505
Ont_Shared	2	54.8031
Ont_Shared	1	502.653
Ont_Shared	1	85.9249
Ont_Shared	17	6.41328
Ont_Shared	1	41.0242
Ont_Shared	3	10.4105
Ont_Shared	24	5.69874
Ont_Shared	3	11.1036
Ont_Shared	1	19.3087
Ont_Shared	1	48.8378
Ont_Shared	1	168.807
Ont_Shared	1	95.2609
Ont_Shared	2	12.142
Ont_Shared	1	87.2857
Ont_Shared	1	31.3304
Ont_Shared	18	8.0707
Ont_Shared	4	14.7285
Ont_Shared	9	8.22327
Ont_Shared	2	16.5837
Ont_Shared	3	109.51
Ont_Shared	17	13.7533
Ont_Shared	1	304.848
Ont_Shared	1	432.014
Ont_Shared	1	262.962
Ont_Shared	4	131.466
Ont_Shared	4	331.478
Ont_Shared	3	202.75
Ont_Shared	3	47.8775
Ont_Shared	2	208.632
Ont_Shared	14	10.2251
Ont_Shared	1	95.4042
Ont_Shared	3	91.4527
Ont_Shared	2	137.573
Ont_Shared	15	9.46367
Ont_Shared	5	17.4118
Ont_Shared	14	11.1743
Ont_Shared	26	7.21869
Ont_Shared	2	78.1046
Ont_Shared	3	47.5491
Ont_Shared	1	22.244
Ont_Shared	1	381.344
Ont_Shared	1	52.2144
Ont_Shared	1	112.847
Ont_Shared	1	370.03
Ont_Shared	1	487.346
Ont_Shared	9	11.8919
Ont_Shared	5	34.5881
Ont_Shared	4	33.5518
Ont_Shared	8	10.1635
Ont_Shared	12	7.47677
Ont_Shared	1	30.8906
Ont_Shared	9	12.4951
Ont_Shared	43	6.00132
Ont_Shared	1	71.0773
Ont_Shared	1	12.4738
Ont_Shared	10	6.53927
Ont_Shared	28	4.60923
Ont_Shared	1	58.4115
Ont_Shared	1	23.2391
Ont_Shared	1	20.2237
Ont_Shared	17	6.36372
Ont_Shared	44	4.80718
Ont_Shared	1	143.495
Ont_Shared	1	210.896
Ont_Shared	31	5.70492
Ont_Shared	70	5.29704
Ont_Shared	1	821.965
Ont_Shared	20	6.65475
Ont_Shared	3	19.7631
Ont_Shared	4	19.4145
Ont_Shared	30	5.53922
Ont_Shared	3	34.0392
Ont_Shared	1	57.6011
Ont_Shared	2	119.785
Ont_Shared	2	3548.84
Ont_Shared	3	223.731
Ont_Shared	1	369.377
Ont_Shared	1	774.678
Ont_Shared	2	414.183
Ont_Shared	1	676.259
Ont_Shared	1	700.936
Ont_Shared	1	520.076
Ont_Shared	4	289.335
Ont_Shared	1	67.0797
Ont_Shared	8	24.7094
Ont_Shared	14	9.5295
Ont_Shared	1	266.345
Ont_Shared	22	6.58447
Ont_Shared	3	31.2057
Ont_Shared	6	8.8035
Ont_Shared	14	9.92368
Ont_Shared	1	195.109
Ont_Shared	6	10.92
Ont_Shared	6	13.8972
Ont_Shared	1	33.593
Ont_Shared	1	283.106
Ont_Shared	1	190.704
Ont_Shared	2	60.9882
Ont_Shared	3	26.7367
Ont_Shared	3	124.136
Ont_Shared	3	126.798
Ont_Shared	2	229.151
Ont_Shared	2	176.533
Ont_Shared	1	549.631
Ont_Shared	2	315.692
Ont_Shared	3	83.7816
Ont_Shared	4	27.0839
Ont_Shared	3	21.4352
Ont_Shared	3	21.4059
Ont_Shared	3	553.906
Ont_Shared	4	25.4998
Ont_Shared	1	149.946
Ont_Shared	1	484.191
Ont_Shared	4	270.126
Ont_Shared	2	624.542
Ont_Shared	3	789.925
Ont_Shared	1	171.9
Ont_Shared	1	78.7155
Ont_Shared	4	45.831
Ont_Shared	2	259.404
Ont_Shared	15	11.8951
Ont_Shared	1	213.937
Ont_Shared	3	177.773
Ont_Shared	12	56.8097
Ont_Shared	3	223.967
Ont_Shared	3	62.6045
Ont_Shared	1	210.697
Ont_Shared	2	50.3227
Ont_Shared	3	62.9779
Ont_Shared	1	54.2619
Ont_Shared	13	17.0374
Ont_Shared	1	444.602
Ont_Shared	13	20.1535
Ont_Shared	8	9.52943
Ont_Shared	2	131.885
Ont_Shared	3	21.4768
Ont_Shared	17	9.69437
Ont_Shared	1	214.181
Ont_Shared	3	19.9796
Ont_Shared	13	7.89964
Ont_Shared	1	159.61
Ont_Shared	1	150.009
Ont_Shared	11	10.3865
Ont_Shared	20	6.56621
Ont_Shared	3	70.371
Ont_Shared	4	8.64543
Ont_Shared	6	12.4508
Ont_Shared	10	15.2891
Ont_Shared	6	25.5632
Ont_Shared	2	39.4875
Ont_Shared	9	33.7974
Ont_Shared	4	16.0866
Ont_Shared	5	29.5712
Ont_Shared	3	36.8394
Ont_Shared	27	6.30389
Ont_Shared	8	10.6725
Ont_Shared	3	71.7428
Ont_Shared	2	18.6933
Ont_Shared	1	194.309
Ont_Shared	2	100.405
Ont_Shared	11	9.83508
Ont_Shared	6	20.5409
Ont_Shared	2	68.8271
Ont_Shared	11	13.1237
Ont_Shared	11	90.9537
Ont_Shared	15	6.79486
Ont_Shared	1	25.1342
Ont_Shared	6	24.2692
Ont_Shared	57	6.43069
Ont_Shared	47	5.7926
Ont_Shared	5	11.2792
Ont_Shared	1	83.5218
Ont_Shared	1	29.9063
Ont_Shared	1	243.698
Ont_Shared	6	127.352
Ont_Shared	1	19.5333
Ont_Shared	1	19.9691
Ont_Shared	1	114.006
Ont_Shared	1	236.956
Ont_Shared	1	12.8402
Ont_Shared	14	8.66847
Ont_Shared	1	47.9965
Ont_Shared	1	42.2448
Ont_Shared	2	15.1096
Ont_Shared	2	22.0854
Ont_Shared	10	8.36461
Ont_Shared	1	89.814
Ont_Shared	1	138.878
Ont_Shared	2	34.4823
Ont_Shared	4	18.465
Ont_Shared	65	5.37081
Ont_Shared	1	40.61
Ont_Shared	1	52.3881
Ont_Shared	1	19.8252
Ont_Shared	1	188.881
Ont_Shared	2	10.3311
Ont_Shared	3	32.0844
Ont_Shared	2	72.745
Ont_Shared	1	138.746
Ont_Shared	4	231.462
Ont_Shared	2	157.405
Ont_Shared	6	14.8226
Ont_Shared	2	349.93
Ont_Shared	6	133.569
Ont_Shared	7	24.6671
Ont_Shared	3	17.5237
Ont_Shared	1	78.8791
Ont_Shared	5	16.0784
Ont_Shared	2	98.8518
Ont_Shared	1	75.3921
Ont_Shared	1	34.5044
Ont_Shared	12	23.8859
Ont_Shared	2	45.1026
Ont_Shared	6	51.7873
Ont_Shared	12	15.6992
Ont_Shared	2	27.1205
Ont_Shared	2	92.5253
Ont_Shared	5	35.5418
Ont_Shared	1	55.8196
Ont_Shared	5	38.1306
Ont_Shared	5	34.0498
Ont_Shared	3	24.6939
Ont_Shared	3	24.7787
Ont_Shared	1	29.5733
Ont_Shared	1	61.1209
Ont_Shared	3	15.9356
Ont_Shared	2	22.6526
Ont_Shared	5	18.0054
Ont_Shared	1	23.8874
Ont_Shared	4	21.0514
Ont_Shared	1	13.5192
Ont_Shared	3	36.236
Ont_Shared	6	17.7489
Ont_Shared	3	20.3852
Ont_Shared	3	15.8924
Ont_Shared	8	28.0455
Ont_Shared	3	24.4238
Ont_Shared	4	35.4894
Ont_Shared	8	16.4034
Ont_Shared	3	42.995
Ont_Shared	4	30.8341
Ont_Shared	1	23.7251
Ont_Shared	1	56.0953
Ont_Shared	1	34.3014
Ont_Shared	1	36.3797
Ont_Shared	2	29.1365
Ont_Shared	3	49.2042
Ont_Shared	1	24.1138
Ont_Shared	1	45.5098
Ont_Shared	1	28.0605
Ont_Shared	3	23.7571
Ont_Shared	1	24.9036
Ont_Shared	1	36.2054
Ont_Shared	1	49.6532
Ont_Shared	1	18.1728
Ont_Shared	1	20.7377
Ont_Shared	5	16.1686
Ont_Shared	4	12.842
Ont_Shared	3	32.1938
Ont_Shared	1	64.0151
Ont_Shared	1	25.1746
Ont_Shared	4	24.0717
Ont_Shared	2	30.3218
Ont_Shared	2	26.8731
Ont_Shared	3	65.3187
Ont_Shared	1	27.9807
Ont_Shared	2	19.0848
Ont_Shared	7	22.2888
Ont_Shared	1	30.9098
Ont_Shared	2	39.4197
Ont_Shared	2	28.7106
Ont_Shared	1	14.8843
Ont_Shared	1	37.2538
Ont_Shared	1	20.4384
Ont_Shared	1	30.5259
Ont_Shared	4	21.5313
Ont_Shared	16	11.5023

## Sheet: Figure 4a
Figure 4a
Dataset	Sequencing Platform	Dataset Size	Assembler	>1Mb contaminated contigs	>1Mb contaminated contigs fraction	Contig contamination values
HumanGut	Nanopore	50	nanoMDBG	1	0.012	0.0;0.01;26.43;0.77;0.05;0.14;0.4;0.42;0.31;0.04;0.06;0.2;2.14;0.24;0.09;1.1;0.0;0.03;1.22;1.1;0.5;0.32;0.2;0.47;0.17;0.17;0.34;1.46;0.17;0.33;1.37;0.35;0.13;0.42;0.4;0.56;0.0;0.09;0.38;0.06;1.09;0.17;0.01;0.48;0.47;0.43;0.29;2.07;0.08;0.03;0.0;0.45;0.18;0.2;0.57;0.0;0.73;0.27;2.22;0.13;0.04;0.23;0.06;0.03;0.34;0.04;0.13;0.37;2.39;0.14;0.2;0.07;0.03;0.09;0.25;0.46;0.06;0.04;0.0;0.43;0.19;0.57;0.07
HumanGut	Nanopore	50	metaMDBG	4	0.06	0.09;0.01;0.02;0.02;0.94;0.04;0.47;0.13;0.06;0.23;0.11;0.31;12.28;0.06;0.31;0.5;0.02;0.18;0.12;0.24;28.07;2.48;1.28;0.0;0.14;0.35;0.4;0.14;2.93;0.06;0.0;0.12;0.52;24.9;0.04;0.13;0.46;0.36;0.13;0.09;0.35;0.17;0.38;0.6;0.01;0.14;0.04;0.03;0.79;0.0;0.19;0.35;0.25;0.48;1.45;0.2;0.54;0.55;5.48;0.4;1.5;0.06;0.24;1.07;0.48;0.05;0.4
HumanGut	Nanopore	50	metaflye	1	0.022	0.09;0.1;0.11;0.1;0.4;0.14;0.29;0.01;0.05;0.15;0.13;0.05;0.0;0.08;0.23;1.34;0.03;0.09;4.37;0.06;0.09;0.02;0.01;0.07;0.34;0.01;0.02;0.05;0.02;0.0;0.44;0.03;0.23;1.95;0.44;0.17;2.74;0.03;18.56;2.83;0.01;0.04;0.13;0.59;0.76;1.51
HumanGut	Hifi	50	metaMDBG	2	0.015	0.5;1.63;0.14;0.44;0.0;0.19;0.09;0.04;0.08;0.79;0.33;0.48;0.44;0.49;0.38;0.42;0.03;0.1;0.66;0.2;0.42;0.86;0.12;0.47;0.47;0.11;1.57;0.1;0.05;1.12;0.29;0.14;0.35;0.0;3.95;0.92;0.21;0.13;0.13;0.27;2.23;0.0;0.18;0.23;0.24;0.34;0.44;0.03;0.2;0.61;0.07;12.14;0.72;0.06;0.04;0.01;0.55;0.0;0.3;0.08;0.2;0.27;0.03;3.16;0.16;0.13;0.0;0.13;0.37;1.27;0.06;0.06;0.06;0.15;0.11;0.09;0.19;0.03;6.91;0.0;0.15;0.88;0…
HumanGut	Hifi	50	metaflye	0	0	0.48;0.3;0.14;0.72;0.0;3.16;0.23;0.0;0.15;0.04;0.82;0.95;0.19;1.16;0.03;0.11;0.0;0.18;0.08;0.37;0.14;0.2;0.01;0.4;1.38;2.04;0.21;0.0;0.18;0.14;0.24;0.17;0.07;0.1;0.32;0.4;0.11;0.04;0.25;0.04;0.04;0.01;0.01;0.78;0.02;0.09;0.0;0.02;0.05;0.13;0.1;0.2;0.0;0.03;0.35;0.92;0.17;0.78;0.42;0.66;0.01;0.03;0.13;0.06;0.36;0.56;0.07;0.13;0.13;0.02;0.55;0.04;0.1;0.03;0.03;0.39;1.11;1.12;0.05;0.67;0.17;0.01;0.3…
HumanGut	Hifi	50	hifiasm-meta	6	0.039	0.05;0.07;0.09;0.1;2.92;1.08;0.31;0.33;0.06;0.1;0.9;0.59;0.39;0.02;8.1;0.12;0.66;0.21;0.05;0.04;11.35;0.0;0.09;23.3;0.16;1.11;0.23;0.22;0.16;0.04;2.08;0.45;0.19;0.47;0.64;0.04;1.38;0.54;0.29;1.03;0.19;0.04;0.21;0.08;8.24;0.0;0.15;0.24;1.27;0.02;0.06;0.03;0.3;0.11;0.05;0.06;0.18;0.15;0.14;0.74;0.12;0.1;0.19;0.06;0.0;0.0;0.15;0.53;0.13;0.07;0.02;0.18;1.01;0.57;0.1;0.86;0.46;0.35;2.86;0.06;0.36;0.48…
ZymoFecalReference	Nanopore	100	nanoMDBG	5	0.02	0.77;0.3;0.15;0.75;0.02;3.1;1.62;0.07;0.48;0.01;0.01;0.19;0.62;3.78;0.01;1.86;0.6;0.17;0.79;0.7;0.88;0.11;0.28;0.0;3.82;0.15;0.04;0.56;1.12;0.08;0.06;0.1;0.07;0.0;0.09;1.9;0.15;0.04;0.73;0.09;0.16;1.9;0.16;0.87;0.6;0.17;0.19;0.14;0.18;1.87;0.01;0.21;0.24;0.08;0.01;1.11;0.1;7.73;0.3;0.26;0.51;0.58;0.07;0.05;0.16;0.28;0.53;1.63;0.06;0.18;0.19;0.48;0.47;0.0;0.1;3.08;0.1;0.12;5.79;0.79;0.07;0.03;0.09…
ZymoFecalReference	Nanopore	100	metaMDBG	6	0.025	0.24;0.09;0.12;0.05;0.03;0.73;0.01;0.21;0.4;0.23;1.82;0.24;2.76;0.51;0.35;0.06;0.09;0.72;0.44;1.3;0.1;1.11;0.05;0.95;1.71;2.79;0.0;1.15;0.19;0.32;0.01;0.08;0.31;0.27;1.84;0.03;0.71;0.01;1.06;0.06;0.02;0.0;0.07;0.05;0.74;0.28;0.03;0.0;2.51;0.4;0.52;0.7;0.19;0.42;2.34;0.0;0.85;0.02;0.0;0.11;0.95;0.35;0.19;0.89;1.05;1.37;0.31;1.24;0.05;0.04;0.43;0.42;0.05;0.1;1.6;0.0;0.04;0.01;0.73;0.2;0.31;1.54;0.0…
ZymoFecalReference	Nanopore	100	metaflye	1	0.011	0.15;0.03;0.18;0.12;0.46;0.59;0.46;0.94;0.0;1.7;0.22;0.21;0.0;0.11;0.17;0.92;0.01;0.0;1.54;0.04;0.81;7.71;0.06;0.2;0.92;0.06;1.05;0.44;0.61;2.83;0.99;0.01;0.43;0.26;1.36;0.28;0.75;0.33;0.5;0.31;0.0;2.33;0.03;0.59;2.78;0.42;0.0;1.76;0.32;0.0;0.62;0.0;1.19;0.11;0.02;0.21;0.17;0.25;0.84;0.28;0.05;0.07;1.03;0.22;0.01;0.89;0.14;0.1;0.21;0.02;0.62;0.19;0.26;0.39;0.35;0.26;0.4;0.04;0.1;0.2;0.0;0.07;0.02…
ZymoFecalReference	Hifi	100	metaMDBG	1	0.004	0.27;0.06;0.01;0.02;0.05;0.5;0.29;0.08;0.06;0.04;0.04;0.84;0.84;0.24;0.05;0.01;0.01;0.1;0.0;0.14;0.05;0.04;0.34;0.29;0.3;0.9;0.04;0.28;0.0;0.0;0.37;0.35;0.33;0.0;3.91;0.54;0.21;0.16;1.36;0.79;0.52;0.12;2.93;1.24;0.76;0.07;0.21;0.05;0.75;0.02;0.03;0.04;0.0;0.61;0.81;1.14;0.1;1.63;0.07;0.72;0.04;0.14;0.2;0.09;0.84;0.21;0.14;0.58;0.33;0.0;0.25;0.95;0.01;0.57;0.0;0.21;0.09;0.48;0.0;0.66;0.08;0.09;0.0…
ZymoFecalReference	Hifi	100	metaflye	1	0.006	0.08;0.01;0.17;1.37;0.03;1.36;0.95;0.31;0.2;0.11;0.62;0.19;0.02;0.21;0.11;0.43;2.83;0.04;0.07;0.25;0.0;0.28;0.08;0.24;0.01;0.12;0.11;0.2;20.41;0.52;0.76;0.01;0.22;0.12;0.27;0.93;0.0;0.09;0.05;1.49;0.06;0.02;0.16;1.7;0.05;0.08;0.06;0.75;0.07;0.12;0.5;1.58;0.12;0.01;2.11;0.0;0.68;0.0;0.6;0.31;0.46;0.16;0.5;0.3;0.28;0.21;0.4;0.14;0.0;0.04;0.57;0.0;0.44;0.0;2.23;0.09;0.15;0.21;0.07;0.2;0.01;0.0;0.92;…
ZymoFecalReference	Hifi	100	hifiasm-meta	6	0.026	6.17;1.56;0.28;0.37;1.44;0.03;0.01;0.83;0.04;0.05;0.16;0.27;0.01;0.25;0.03;0.02;1.61;0.24;0.31;0.57;0.33;0.27;0.34;0.05;0.11;0.49;0.25;0.07;0.03;0.89;0.05;0.09;0.02;0.05;0.31;0.01;0.05;0.07;0.71;13.33;0.6;2.34;0.27;0.44;0.51;0.39;0.5;1.82;0.0;0.02;0.03;0.03;0.67;0.28;0.0;0.02;0.01;0.08;0.16;0.33;0.0;0.19;0.0;0.0;0.12;0.12;0.01;0.04;0.01;0.22;0.01;0.03;0.4;0.5;0.0;0.13;0.0;0.35;0.0;0.22;0.48;0.04;…
Soil	Nanopore	250	nanoMDBG	7	0.01	0.04;0.06;0.03;0.02;0.03;0.04;0.23;0.0;0.02;0.31;0.02;0.8;0.52;0.12;0.1;0.12;0.0;0.3;0.03;0.02;0.08;0.65;0.27;0.18;0.09;0.0;0.05;0.03;0.12;0.04;0.31;0.19;0.07;0.07;0.11;0.07;0.25;0.17;0.01;0.0;1.96;0.14;0.05;1.0;0.02;0.08;0.07;0.03;0.02;0.12;0.15;0.09;0.4;0.12;0.01;0.01;1.29;0.0;0.04;0.17;6.76;0.01;0.0;0.18;0.05;0.08;0.06;0.05;0.09;0.09;0.05;0.12;0.0;0.01;0.01;0.21;0.17;0.01;0.09;0.0;1.84;0.04;0.…
Soil	Nanopore	250	metaMDBG	7	0.028	0.08;0.07;2.59;0.26;0.32;0.0;0.02;0.06;0.1;0.07;0.02;0.1;0.04;0.02;0.05;0.0;0.01;0.12;0.02;0.03;0.99;0.01;0.12;0.18;0.01;0.0;0.07;0.07;0.16;0.86;0.05;0.03;0.15;0.02;0.05;0.16;0.0;0.24;0.14;0.41;0.55;0.11;0.07;0.29;0.09;0.07;0.49;0.65;0.15;0.28;0.0;0.21;0.01;0.22;0.42;0.07;0.06;2.51;0.01;0.0;0.05;0.0;0.0;0.11;0.15;0.17;0.08;0.01;0.02;0.37;0.35;0.21;0.0;0.06;0.04;0.59;1.56;0.76;5.22;0.0;0.15;0.27;0…
Soil	Nanopore	250	metaflye	0	0	0.44;0.0;0.11;0.16;0.2;0.01;0.01;0.04;0.15;0.25;0.06;0.01;0.26;0.0;0.33;0.36;0.03;0.0;0.64;0.64;0.07;0.79;0.0;0.07;0.06;0.01;0.99;0.17;0.22;0.32;0.19;0.06;0.03;0.32;0.05;0.18;0.1;0.01;0.03;0.42;0.03;0.23;0.65;0.16;0.02;0.32;0.04;0.02;0.63;0.02;0.11;0.01;0.38;0.1;0.32;0.06;0.01;0.85;0.86;0.01;0.06;1.36;0.12;0.0;0.51;0.79;0.01;0.04;0.07;0.01;0.05;0.06;0.51;1.45;0.02;0.05;0.04;0.34;0.05;3.73;0.01;0.…
Soil	Hifi	250	metaMDBG	6	0.007	0.16;0.0;0.0;0.11;0.19;0.0;0.09;0.03;0.04;0.01;0.13;0.08;0.02;1.38;0.01;0.02;0.0;0.0;0.13;0.35;0.03;0.05;0.09;0.01;0.0;0.21;0.1;0.51;0.0;0.0;0.14;0.09;0.0;0.31;0.15;0.03;0.01;0.0;0.07;0.09;0.0;0.16;0.03;0.22;0.04;1.26;0.0;0.01;0.93;0.0;1.03;0.0;1.08;0.0;0.12;0.09;0.03;0.01;0.15;0.01;0.0;0.0;0.0;0.0;0.21;0.08;0.0;0.22;0.01;0.16;0.13;0.05;0.01;0.02;0.13;0.0;0.0;0.0;0.07;1.54;0.13;0.1;0.04;0.0;0.2;0…
Soil	Hifi	250	metaflye	0	0	0.04;0.17;0.2;0.01;0.13;0.02;1.39;0.34;0.01;0.03;0.07;0.12;0.81;0.9;0.83;0.0;0.17;0.0;0.0;0.13;0.07;0.12;0.02;0.27;0.03;0.0;3.65;0.02;0.0;0.09;0.6;0.01;0.35;0.43;0.02;0.01;0.03;0.14;0.17;0.22;0.24;0.41;0.06;0.16;0.72;0.29;0.15;0.01;0.03;0.23;0.44;0.04;0.07;0.13;0.0;1.53;0.03;0.14;0.01;0.08;0.03;0.21;0.05;0.55;0.0;1.1;0.1;0.99;0.14;0.0;0.18;0.23;0.32;0.04;0.07;1.73;0.0;0.12;0.5;0.0;0.06;0.07;0.0;0…
Soil	Hifi	250	hifiasm-meta	1	0.004	0.02;0.0;0.15;0.02;2.57;0.06;0.37;0.01;4.64;0.22;0.23;0.09;0.22;0.04;0.04;0.19;0.04;0.09;0.16;0.22;0.0;0.01;0.0;0.16;0.47;0.21;0.08;0.0;0.01;0.06;0.34;0.42;0.06;0.01;0.43;0.27;0.09;0.11;0.0;0.09;0.1;0.05;0.18;0.01;0.87;0.98;0.09;0.74;0.01;0.0;0.27;0.79;0.1;0.68;0.3;0.19;2.86;0.0;2.05;0.0;0.62;0.59;0.23;0.04;0.1;0.44;0.15;0.04;0.17;0.0;0.34;0.09;1.13;0.0;0.01;0.03;0.47;0.0;4.31;0.01;0.03;0.01;0.0;…

[truncated: 6 more sheets: Figure 4b, Figure 4c, Figure 4d, Figure S1, Figure S2, Figure S3]
